# Supplementary material for: Obesity-linked circular RNA circTshz2-2 regulates the neuronal cell cycle and spatial memory in the brain
Source: Mol Psychiatry. 2021 Sep 24;26(11):6350–64. doi: 10.1038/s41380-021-01303-x (PMC8760052; doi:10.1038/s41380-021-01303-x)
Supplement: Supplementary file 3 — Supplementary Table S1 [file 41380_2021_1303_MOESM3_ESM.xlsx]

## Sheet: Sheet1
		The list of siRNA
		Name	Sense sequences	AntiSense sequences
		sicircTshz2-2 #1	ACUCUAAAUUCAAGUGGUA=UU	UACCACUUGAAUUUAGAGU=UU
		sicircTshz2-2 #2	AAUUCAAGUGGUAUGCCCG=UU	CGGGCAUACCACUUGAAUU=UU
		The list of primer set
		Mouse
		Name	Forward sequence	Reverse sequence
		5' Exon 1 Bdnf	TTACCTTCCTGCATCTGTTGG	GTCATCACTCTTCTCACCTGG
		5' Exon 2 Bdnf	GAGAGCAGAGTCCATTCAGC
		5' Exon 3 Bdnf	GGGCTCCTGCTTCTCAAG
		5' Exon 4 Bdnf	AGCTGCCTTGATGTTTACTTTG
		5' Exon 5 Bdnf	AACCATAACCCCGCACAC
		5' Exon 6 Bdnf	GGACCAGAAGCGTGACAAC
		5' Exon 7 Bdnf	TGAAAGGGTCTGCGGAAC
		5' Exon 8 Bdnf	CTGATTGCTGAAAATGGTGTCG
		3' Exon Bdnf	GTTGTCATTGCTTTACTGGCG	AATTTTCTCCATCCCTACTCCG
		Cdk1	TGCAGGACTACAAGAACACC	GCCATTTTGCCAGAGATTCG
		Ccnb2	CCTCAGAACACCAAAGTACCAG	CCTTCATGGAGACATCCTCAG
		Ccnd3	TTTTGGCCCTCTGTGCTAC	GCTCATCCGCAGACATAGA
		Cks1b	ACCCATCTGATGTCTGAATCTG	CGGCTTCATTTCTTTGGCTTC
		Arpp19	TTAAGGAAAAGATTGCAGAAAGGG	CTGTGGAGTGGGAATGTGG
		Smc4	GCAGGGACAGATCATAGAACAG	AGAATGCCTTTCCAACTGGG
		B2m	GGTCGCTTCAGTCGTCAG	TTCAGTATGTTCGGCTTCCC
		Fbxl17	CGTCTCACTGCCCTTTACTG	TGAGATCTTGTAACACTGGCC
		Pcp4	CTTCTGAGCTGTTCTGTGGG	TCTTGTCTTTTCCGTTGGTCG
		Prdm8	CATATTCGGTCCCTGTGTACTG	GCCACATGAGACCTTCTGAG
		Wnt3	AGCTGCCAAGAGTGTATTCG	CTAGATCCTGCTTCTCATGGG
		Plcl1	GAAAGTTCGAGAATACACCATGC	CTCCTTAACAGACACTATGGCG
		Prkar2a	AAGATTGTGGATGTGATCGGG	CCCTCCATTCTTGTTTGACTTG
		Bhlhe41	AGGACAGAAACCTCCAAATCG	CAAGCTCCTTTTGGGTTTACAC
		Hecw2	CCCCTGTATTACCGTGAAGAAC	AACATCCCTTTCTTGAGCCC
		circSorl1	ACTGGGCTGCTCTCATAGGCTTC	GGTGACCATGGAGGCATCATCATG
		circMpped1	GATGATGAGTCGGCCATGTTGGTG	GATCCCATTCAAATGCCCTACGGC
		circP1ekha5-1	GGTCTATCTTGCCCGTCCTTCTGA	GCTGCTAATAAAGCTGAGACGGC
		circArhgap5	CCCAGAGAGTCCAACTACACTGAC	CCTGCAATCACATCTGACCAGGAG
		circUbe2k	CTGGAGGTCCTGCTATTTCTCCTC	TCAAGCAGACAGCTCGACTTTGGG
		circTmem44	ACGGTGTCACACAGACTCGTTAGG	CTGCTGGGTGCTATTGCTGCCTTT
		circZbtb20	TGTCAGATCCATGATGCTCCCCTG	GTGCCCAGTTCTCAAAGGAGGATG
		circTtc3	CATCTGCCAAACTGAGACCTCCCT	ATGCACTTAGCGATGGAAAGAGGGC
		circSatb1	AGGCACTCCCTGCATCTTTCCAC	GCGTGCTAAAGTGTCCCAAGCAC
		circTshz2-1	TGCTGCTCTGGTGTTGAGCAACG	AACGCACAGCAAGTCACCCGAAC
		circTshz2-2	GGAGCCACTGTCTTCTTCTTCCTC	CTCACCTGGGCTTCCAAATGAAG
		circMapk4	ACCCTTCAGAGGCTTCAGACGAGA	CTTCATCAGCACGGAGGACCTTGT
		circSobp	GGCTTTCTCCATCCGTAGTGTAGC	TCTGCAGCGAGAAATGCTTTGCGG
		circRims2-1	TGGTAATCTTGCTCCAGTCTGGG	CAAGAAGCGGCGATCTAGCATTG
		circRims2-2	CTCTATGTGGATCCCATCCTGAGC	CAAGAAGCGGCGATCTAGCATTG
		Rbfox3	GTAGCGGTCCATACCAGGAA	ATGCTAACTGAGGCTTGGGT
		Chat	ACCTTCTGCATCTCCAGCTT	AGATTGCTTGGCTTGGTTGG
		Map2	TTCCACCGAGCAGTCTTTCT	CCCAAGGTCTTGGAGGTCAT
		Stx1a	TTTGTGGAGGTCATGTCCGA	AATTCCTCACTGGTCGTGGT
		Syp	ACATGCAAGGAACTGAGGGA	CCAGGTTCAGGAAGCCAAAC
		Tshz2	GCGGATGCAAATCTCCAAGT	GGTGCCCTTTGTCCATGTTT
		Tshz2 Exon1-2	CGATGCCAAGGAGGAAACAG	TCTGTCCCAGTGTCATTGCT
		Tshz2 Exon2-3	AAGGTGGAGCAGGAGATCTC	TGGCTTTCAGTCTCGTGTTG
		Satb1	GGAGCAGCAAGTTTCCACAA	CGTGCAAATACTGCCTGTGA
		Mapk4	GAGTGCTTCTCACTGTCCCT	ACTGAGCTGGGTCGGTTAAA
		Sobp	CGCCACAAGGACCAATGTAG	CAGCAAACCACAGCAGTTCT
		Rims2	CAAGAGCAGAAGGGTGATGC	TCCACATCGAGCACAGAACT
		Gapdh	AATGTGTCCGTCGTGGATCT	AGACAACCTGGTCCTCAGTG
		Rat
		Name	Forward sequence	Reverse sequence
		circTshz2-1	TGTCATTGCTGCCCTGGTGTTGA	AACGCACAGCAAGTCACCAGAAC
		circTshz2-2	GAACCGCTGTCTTCGTCTTCCTC	CTCACCTGGGCTTCCAAATGAAG
		Tshz2	CTCTGCCTCCAAGAAAGGGA	GGGAGTTACTCGACGGCTTA
		Gapdh	CAAGGCTGAGAATGGGAAGC	GAAGACGCCAGTAGACTCCA
		Human
		Name	Forward sequence	Reverse sequence
		circTSHZ2-1	TGCCACCCTGCAGTTGAGCTACT	AACGCACAGCAAGTCACCCGAAC
		circTSHZ2-2	GTTGAGCTACTGAACCGCTGTCC	CTCACCTGGGTTTCCAAATGAAGG
		TSHZ2	CACCCGAACACCATTCACAG	CCAGGCTGGAAAGTGGAAAC
		GAPDH	ACAACTTTGGTATCGTGGAAGG	GCCATCACGCCACAGTTTC
