# Supplementary material for: Obesity-linked circular RNA circTshz2-2 regulates the neuronal cell cycle and spatial memory in the brain
Source: Mol Psychiatry. 2021 Sep 24;26(11):6350–64. doi: 10.1038/s41380-021-01303-x (PMC8760052; doi:10.1038/s41380-021-01303-x)
Supplement: Supplementary file 4 — Supplementary Table S2 [file 41380_2021_1303_MOESM4_ESM.xlsx]

## Sheet: Cloning of circTshz2-2
	The list of primer set for circTshz2-2 cloning
	Template	Name	primer sequence
	cDNA	Forward1_F	ggtatgcccaggaggaagtc
		Forward1_R	caccattctgggccttgttg
		Forward2_F	cgtaaccacagccatcaacaag
		Forward2_R	acttgaatttagagtctgtgtcctc
	PCR product Fragment1	Tshz2-2-PacI-F	ttatGCAGAAATTAATTAAggtatgcccaggaggaagtcc
		Forward1_R	caccattctgggccttgttg
	PCR product Fragment2	Forward2_F	cgtaaccacagccatcaacaag
		Tshz2-2-SacII-R	AATACTTACGCTCCGCGGacttgaatttagagtctgtgtcctc
	The list of primer set for sequencing
	Name		primer sequence
	pcDNA3.1 (+) Laccase2 MCS Exon vector-internal primer-R		actttacatggtcggaaatgc
	Tshz2-2-internal primer-R1		gatgagaagatgctggggg
	Tshz2-2-internal primer-F2		ctgactccaccacagggtc
	Tshz2-2-internal primer-F1		ggcctcggcttcaagttatc
	pcDNA3.1 (+) Laccase2 MCS Exon vector-internal primer-F		tcgactaggctttgatcctg
