# Supplementary material for: Obesity-linked circular RNA circTshz2-2 regulates the neuronal cell cycle and spatial memory in the brain
Source: Mol Psychiatry. 2021 Sep 24;26(11):6350–64. doi: 10.1038/s41380-021-01303-x (PMC8760052; doi:10.1038/s41380-021-01303-x)
Supplement: Supplementary file 5 — Supplementary Table S3 [file 41380_2021_1303_MOESM5_ESM.xlsx]

## Sheet: GO analysis
	Mus musculus (REF)
	GO biological process complete	# of genes	# of genes (input)	expected	Fold Enrichment	raw P value	FDR
	cell cycle	1204	46	8.71	5.28	8.89e-21	1.41e-16
	cell cycle process	801	38	5.79	6.56	3.97e-20	3.15e-16
	mitotic cell cycle	536	32	3.88	8.26	9.64e-20	5.11e-16
	mitotic cell cycle process	464	30	3.36	8.94	1.92e-19	7.6e-16
	cell division	486	30	3.51	8.54	6.48e-19	2.06e-15
	chromosome segregation	268	19	1.94	9.8	2.71e-13	7.18e-10
	sister chromatid segregation	128	14	0.93	15.13	1.98e-12	3.93e-09
	mitotic sister chromatid segregation	101	13	0.73	17.8	1.91e-12	4.34e-09
	kinetochore organization	17	8	0.12	65.08	5.77e-12	1.02e-08
	mitotic nuclear division	147	14	1.06	13.17	1.11e-11	1.76e-08
	regulation of cell cycle	959	30	6.93	4.33	1.87e-11	2.69e-08
	regulation of chromosome segregation	103	12	0.74	16.11	4.04e-11	5.35e-08
	nuclear division	286	17	2.07	8.22	7.12e-11	8.07e-08
	regulation of cell cycle process	582	23	4.21	5.47	7.1e-11	8.68e-08
	nuclear chromosome segregation	210	15	1.52	9.88	8.92e-11	9.44e-08
	spindle organization	148	13	1.07	12.15	1.57e-10	1.56e-07
	microtubule cytoskeleton organization	506	21	3.66	5.74	2.18e-10	2.04e-07
	organelle fission	320	17	2.31	7.35	3.69e-10	3.26e-07
	microtubule cytoskeleton organization involved in mitosis	115	11	0.83	13.23	1.85e-09	1.54e-06
	spindle assembly	92	10	0.67	15.03	3.32e-09	2.63e-06
	organelle organization	3116	52	22.53	2.31	3.84e-09	2.9e-06
	regulation of mitotic cell cycle	495	19	3.58	5.31	5.74e-09	4.15e-06
	microtubule-based process	694	22	5.02	4.38	9.73e-09	6.72e-06
	regulation of sister chromatid segregation	82	9	0.59	15.18	1.92e-08	1.27e-05
	regulation of mitotic sister chromatid separation	58	8	0.42	19.07	2.39e-08	1.46e-05
	chromosome organization	935	25	6.76	3.7	2.34e-08	1.48e-05
	cell communication	5230	11	37.82	0.29	3.35e-08	1.97e-05
	regulation of mitotic nuclear division	157	11	1.14	9.69	3.79e-08	2.15e-05
	regulation of chromosome separation	63	8	0.46	17.56	4.3e-08	2.35e-05
	cell cycle phase transition	160	11	1.16	9.51	4.55e-08	2.41e-05
	cellular component organization	5084	68	36.76	1.85	4.95e-08	2.46e-05
	cytoskeleton-dependent cytokinesis	92	9	0.67	13.53	4.81e-08	2.46e-05
	mitotic cytokinesis	66	8	0.48	16.76	5.98e-08	2.88e-05
	positive regulation of cell cycle process	252	13	1.82	7.13	6.59e-08	3.08e-05
	cytokinesis	98	9	0.71	12.7	7.96e-08	3.51e-05
	regulation of mitotic sister chromatid segregation	69	8	0.5	16.03	8.19e-08	3.52e-05
	centromere complex assembly	25	6	0.18	33.19	7.91e-08	3.59e-05
	kinetochore assembly	12	5	0.09	57.62	1.03e-07	4.32e-05
	cellular component organization or biogenesis	5282	69	38.19	1.81	1.18e-07	4.69e-05
	negative regulation of mitotic sister chromatid separation	27	6	0.2	30.73	1.18e-07	4.79e-05
	negative regulation of chromosome separation	28	6	0.2	29.63	1.42e-07	5.5e-05
	signal transduction	4795	10	34.67	0.29	1.89e-07	7.14e-05
	negative regulation of mitotic sister chromatid segregation	30	6	0.22	27.66	2.03e-07	7.34e-05
	regulation of nuclear division	187	11	1.35	8.13	2.02e-07	7.47e-05
	signaling	5124	12	37.05	0.32	2.49e-07	8.6e-05
	mitotic cell cycle phase transition	150	10	1.08	9.22	2.48e-07	8.76e-05
	regulation of mitotic metaphase/anaphase transition	54	7	0.39	17.93	2.72e-07	9.18e-05
	negative regulation of sister chromatid segregation	32	6	0.23	25.93	2.85e-07	9.42e-05
	spindle assembly involved in female meiosis I	5	4	0.04	> 100	3.14e-07	0.000102
	regulation of metaphase/anaphase transition of cell cycle	56	7	0.4	17.29	3.4e-07	0.000108
	negative regulation of chromosome segregation	34	6	0.25	24.4	3.91e-07	0.000122
	positive regulation of cell cycle	355	14	2.57	5.45	4.73e-07	0.000145
	spindle assembly involved in female meiosis	6	4	0.04	92.19	5.2e-07	0.000156
	cellular component biogenesis	2242	38	16.21	2.34	6.07e-07	0.000179
	negative regulation of mitotic nuclear division	41	6	0.3	20.24	1.05e-06	0.000303
	cellular component assembly	2013	35	14.56	2.4	1.21e-06	0.000342
	cytoskeleton organization	1099	24	7.95	3.02	1.65e-06	0.000459
	establishment of spindle localization	45	6	0.33	18.44	1.72e-06	0.000471
	regulation of cell cycle phase transition	292	12	2.11	5.68	2.14e-06	0.000575
	cell cycle G2/M phase transition	48	6	0.35	17.29	2.42e-06	0.000631
	spindle assembly involved in meiosis	10	4	0.07	55.32	2.42e-06	0.000641
	negative regulation of mitotic metaphase/anaphase transition	26	5	0.19	26.59	2.62e-06	0.000671
	spindle localization	50	6	0.36	16.6	3.01e-06	0.000759
	negative regulation of metaphase/anaphase transition of cell cycle	27	5	0.2	25.61	3.09e-06	0.000765
	female meiosis I	11	4	0.08	50.29	3.28e-06	0.000802
	negative regulation of nuclear division	51	6	0.37	16.27	3.34e-06	0.000804
	regulation of chromosome organization	365	13	2.64	4.93	3.64e-06	0.000862
	regulation of mitotic cell cycle phase transition	259	11	1.87	5.87	4.25e-06	0.000993
	protein-containing complex assembly	1010	22	7.3	3.01	4.87e-06	0.00111
	mitotic spindle organization	86	7	0.62	11.26	4.87e-06	0.00112
	positive regulation of mitotic cell cycle	168	9	1.21	7.41	5.53e-06	0.00124
	regulation of attachment of spindle microtubules to kinetochore	13	4	0.09	42.55	5.66e-06	0.00125
	cellular nitrogen compound metabolic process	2789	41	20.17	2.03	7.58e-06	0.00165
	meiotic cell cycle process	176	9	1.27	7.07	7.92e-06	0.0017
	organelle assembly	666	17	4.82	3.53	8.92e-06	0.00189
	establishment of mitotic spindle localization	35	5	0.25	19.76	9.62e-06	0.00201
	meiotic cell cycle	288	11	2.08	5.28	1.12e-05	0.0023
	nucleic acid metabolic process	1760	30	12.73	2.36	1.18e-05	0.0024
	establishment of spindle orientation	37	5	0.27	18.69	1.23e-05	0.00247
	heterocycle metabolic process	2327	36	16.83	2.14	1.28e-05	0.00253
	cellular process	15074	134	109	1.23	1.3e-05	0.00255
	meiotic spindle organization	19	4	0.14	29.11	2.04e-05	0.00395
	protein localization to chromosome, centromeric region	20	4	0.14	27.66	2.43e-05	0.00465
	nucleobase-containing compound metabolic process	2187	34	15.81	2.15	2.49e-05	0.00471
	mitotic spindle elongation	6	3	0.04	69.15	2.96e-05	0.00539
	positive regulation of nuclease activity	6	3	0.04	69.15	2.96e-05	0.00546
	mitotic spindle midzone assembly	6	3	0.04	69.15	2.96e-05	0.00552
	meiotic nuclear division	161	8	1.16	6.87	3.11e-05	0.00561
	G protein-coupled receptor signaling pathway	1820	1	13.16	0.08	3.19e-05	0.00562
	cellular aromatic compound metabolic process	2401	36	17.36	2.07	3.15e-05	0.00562
	protein-containing complex subunit organization	1146	22	8.29	2.65	3.31e-05	0.00578
	establishment of organelle localization	329	11	2.38	4.62	3.65e-05	0.0063
	cellular protein-containing complex assembly	671	16	4.85	3.3	3.71e-05	0.00633
	spindle elongation	7	3	0.05	59.27	4.2e-05	0.0071
	spindle assembly checkpoint	24	4	0.17	23.05	4.58e-05	0.00758
	mitotic spindle assembly checkpoint	24	4	0.17	23.05	4.58e-05	0.00766
	spindle checkpoint	26	4	0.19	21.28	6.06e-05	0.00982
	mitotic spindle checkpoint	26	4	0.19	21.28	6.06e-05	0.00993
	organic cyclic compound metabolic process	2613	37	18.89	1.96	6.48e-05	0.0104
	protein-DNA complex assembly	133	7	0.96	7.28	6.97e-05	0.011
	negative regulation of chromosome organization	133	7	0.96	7.28	6.97e-05	0.0111
	spindle midzone assembly	9	3	0.07	46.1	7.62e-05	0.0119
	negative regulation of cell cycle phase transition	142	7	1.03	6.82	0.000103	0.0159
	organic substance biosynthetic process	2079	31	15.03	2.06	0.000109	0.0167
	establishment of mitotic spindle orientation	31	4	0.22	17.84	0.000113	0.017
	cytochrome complex assembly	34	4	0.25	16.27	0.000156	0.0234
	negative regulation of cell cycle process	206	8	1.49	5.37	0.000162	0.0234
	RNA splicing, via transesterification reactions	206	8	1.49	5.37	0.000162	0.0237
	RNA splicing, via transesterification reactions with bulged adenosine as nucleophile	206	8	1.49	5.37	0.000162	0.0239
	mRNA splicing, via spliceosome	206	8	1.49	5.37	0.000162	0.0241
	cytokinetic process	36	4	0.26	15.37	0.000191	0.0274
	organelle localization	473	12	3.42	3.51	0.000207	0.0294
	protein localization to kinetochore	14	3	0.1	29.63	0.000229	0.0314
	chromosome localization	72	5	0.52	9.6	0.000233	0.0314
	mitotic chromosome condensation	14	3	0.1	29.63	0.000229	0.0317
	establishment of chromosome localization	72	5	0.52	9.6	0.000233	0.0317
	regulation of organelle organization	1282	22	9.27	2.37	0.000228	0.0317
	biosynthetic process	2141	31	15.48	2	0.000227	0.0318
	cellular biosynthetic process	1976	29	14.29	2.03	0.000246	0.0328
	female meiotic nuclear division	39	4	0.28	14.18	0.000254	0.0333
	meiosis I	116	6	0.84	7.15	0.000254	0.0336
	DNA metabolic process	636	14	4.6	3.04	0.000259	0.0336
	negative regulation of mitotic cell cycle	222	8	1.61	4.98	0.000265	0.0342
	meiosis I cell cycle process	118	6	0.85	7.03	0.000277	0.0352
	mitotic cell cycle checkpoint	118	6	0.85	7.03	0.000277	0.0355
	sensory perception of chemical stimulus	1212	0	8.76	< 0.01	0.00029	0.0366
	regulation of macromolecule metabolic process	5802	63	41.95	1.5	0.000295	0.0369
	G2/MI transition of meiotic cell cycle	2	2	0.01	> 100	0.000304	0.0375
	meiotic cell cycle phase transition	2	2	0.01	> 100	0.000304	0.0378
	macromolecule biosynthetic process	1213	21	8.77	2.39	0.000316	0.0386
	positive regulation of nuclear division	78	5	0.56	8.86	0.000331	0.0399
	chromosome condensation	42	4	0.3	13.17	0.00033	0.04
	regulation of cytokinesis	80	5	0.58	8.64	0.00037	0.0442
	protein-DNA complex subunit organization	177	7	1.28	5.47	0.000377	0.0446
	mitochondrial respiratory chain complex assembly	81	5	0.59	8.54	0.000391	0.0453
	G2/M transition of mitotic cell cycle	44	4	0.32	12.57	0.000389	0.0455

## Sheet: BARTweb
	TF	statistic	pvalue	zscore	max_auc	re_rank	irwin_hall_pvalue
	TP53	6.481	4.555e-11	2.975	0.87	0.024	6.18e-05
	TERF2	2.734	0.003125	2.349	0.907	0.04	0.0002819
	SUZ12	9.244	1.19e-20	1.901	0.868	0.048	0.0005127
	GABPA	3.118	0.0009089	1.725	0.881	0.069	0.001473
	KAT2B	2.192	0.01419	1.863	0.898	0.072	0.001668
	KDM4A	2.248	0.01228	1.903	0.878	0.074	0.001837
	KMT2D	5.51	1.797e-08	1.242	0.905	0.075	0.001925
	YY1	3.628	0.0001426	1.466	0.882	0.077	0.002062
	WDR5	3.138	0.0008498	1.607	0.877	0.078	0.002109
	E2F3	2.921	0.001744	3.018	0.823	0.078	0.002157
	EPOP	2.21	0.01354	2.126	0.858	0.079	0.002255
	NSL1	1.711	0.04351	2.815	0.872	0.082	0.002513
	MEN1	3.63	0.0001415	1.435	0.87	0.084	0.002677
	MORC3	2.877	0.002004	1.498	0.882	0.086	0.002848
	KDM5B	1.712	0.04346	2.454	0.872	0.088	0.003026
	NFYA	2.892	0.001911	1.746	0.85	0.089	0.003149
	EZH2	4.804	7.761e-07	2.001	0.812	0.095	0.003812
	BRD2	4.349	6.85e-06	1.851	0.817	0.099	0.004405
	SAP18	1.688	0.04568	2.482	0.857	0.1	0.004562
	MSL1	1.931	0.02676	1.55	0.895	0.101	0.004642
	MAPK8	3.101	0.0009652	1.616	0.838	0.103	0.004888
	TBP	4.255	1.046e-05	1.027	0.892	0.103	0.004888
	RYBP	3.201	0.000684	1.71	0.829	0.103	0.004972
	USP16	2.189	0.0143	2.477	0.818	0.104	0.005057
	RNF2	6.595	2.123e-11	1.68	0.813	0.106	0.005405
	E2F4	3.577	0.0001741	1.396	0.842	0.107	0.005495
	H2AZ	7.59	1.604e-14	1.031	0.868	0.107	0.005586
	RBBP5	3.309	0.0004676	1.225	0.862	0.109	0.005863
	C17orf96	3.466	0.0002641	1.828	0.81	0.114	0.006648
	KDM2B	4.578	2.351e-06	1.291	0.833	0.116	0.00696
	RPA	3.239	0.0005988	2.791	0.777	0.123	0.008304
	STAT2	3.561	0.0001844	0.78	0.897	0.126	0.008911
	MYBL1	1.635	0.05103	2.242	0.835	0.127	0.009162
	KDM4C	2.557	0.005274	1.515	0.824	0.133	0.01049
	H4K5BU	1.545	0.06117	4.412	0.814	0.136	0.0112
	SIN3A	3.994	3.243e-05	0.806	0.867	0.136	0.0112
	HDAC1	2.142	0.01612	2.742	0.784	0.136	0.01134
	NCOA2	1.828	0.03379	1.756	0.827	0.138	0.01179
	ZNF143	2.002	0.02262	1.615	0.829	0.138	0.01194
	SIRT6	1.73	0.04184	1.077	0.901	0.143	0.01303
	CBX7	2.064	0.01949	2.041	0.801	0.144	0.01335
	CXXC1	5.392	3.486e-08	0.54	0.886	0.144	0.01351
	KAT5	1.686	0.04591	1.523	0.854	0.144	0.01351
	MTF2	2.228	0.01295	1.916	0.795	0.146	0.01401
	INO80	1.87	0.03072	2.024	0.804	0.147	0.01435
	IRF1	4.759	9.709e-07	1.546	0.782	0.15	0.01522
	HDAC2	2.52	0.00586	1.235	0.824	0.151	0.0154
	PHF19	1.854	0.03186	2.227	0.795	0.151	0.0154
	STAT1	5.275	6.647e-08	0.682	0.85	0.153	0.01613
	SFMBT1	1.73	0.04179	0.934	0.902	0.158	0.01765
	JARID2	2.446	0.007224	2.13	0.77	0.166	0.02054
	PHF6	1.66	0.04841	1.335	0.844	0.168	0.0212
	PCGF2	1.729	0.04194	2.372	0.78	0.168	0.02142
	ING1	2.963	0.001525	0.437	0.884	0.169	0.02187
	RAG1	4.509	3.251e-06	0.436	0.864	0.169	0.02187
	KCR	1.719	0.0428	2.093	0.787	0.172	0.02279
	HMGA1	1.496	0.06734	2.17	0.806	0.172	0.02302
	HMGA2	1.528	0.06328	1.89	0.811	0.173	0.02325
	KMT2C	2.788	0.002652	0.379	0.9	0.174	0.02373
	AUTS2	1.683	0.0462	1.083	0.853	0.176	0.0247
	LEF1	2.418	0.007805	0.541	0.871	0.177	0.02494
	NR0B2	2.271	0.01156	0.885	0.832	0.178	0.02544
	HCFC1	1.753	0.03981	1.736	0.792	0.179	0.02569
	TRIM63	1.715	0.04316	2.43	0.775	0.18	0.0262
	SUPT5H	3.133	0.000865	0.602	0.839	0.181	0.02671
	ARID4B	1.684	0.04614	1.013	0.853	0.183	0.02776
	ZBTB16	1.865	0.03111	2.096	0.771	0.184	0.02802
	SAP130	1.672	0.04724	1.032	0.848	0.186	0.02883
	CDK7	1.604	0.0544	1.264	0.828	0.189	0.03021
	KDM5C	2.044	0.02049	1.394	0.788	0.19	0.03106
	NUCKS1	1.621	0.05253	1.163	0.832	0.191	0.03135
	HELLS	2.191	0.01421	0.891	0.818	0.194	0.03281
	NCAPH2	1.902	0.02857	1.17	0.806	0.194	0.03281
	IRF2	2.318	0.01023	1.617	0.769	0.194	0.03311
	KDM1A	3.183	0.0007298	0.28	0.86	0.194	0.03311
	BMI1	1.82	0.03435	3.032	0.733	0.197	0.03462
	EP400	2.168	0.01506	1.136	0.795	0.197	0.03462
	SPI1	2.339	0.009661	0.567	0.838	0.198	0.03493
	NFYB	1.419	0.07796	1.883	0.793	0.199	0.03555
	GRHL3	2.136	0.01635	0.997	0.81	0.2	0.03587
	PCGF6	1.857	0.03164	2.113	0.751	0.202	0.03714
	NRF1	2.177	0.01474	0.746	0.824	0.203	0.03746
	TOP1	1.344	0.08952	2.118	0.782	0.203	0.03779
	FAIRE	1.841	0.03281	1.345	0.786	0.204	0.03811
	ZBTB2	2.027	0.02135	0.985	0.808	0.207	0.03978
	CBX8	1.193	0.1164	7.134	0.775	0.207	0.04011
	E2F1	3.347	0.0004084	0.668	0.804	0.209	0.04114
	TOP2A	1.414	0.07868	2.233	0.774	0.21	0.04183
	BTAF1	1.215	0.1122	1.487	0.817	0.211	0.04218
	TAF1	0.655	0.2562	2.73	0.801	0.214	0.04432
	DNMT3B	1.593	0.05553	0.846	0.835	0.216	0.04542
	EZH1	2.102	0.01777	1.036	0.782	0.218	0.04653
	IRF7	1.702	0.04439	0.478	0.865	0.219	0.04728
	POLR3G	1.369	0.08547	1.689	0.786	0.22	0.04766
	KAT8	1.72	0.04274	1.056	0.802	0.22	0.04804
	CBX2	1.303	0.09621	1.984	0.777	0.221	0.04881
	SPIN1	1.723	0.04248	0.275	0.884	0.222	0.0492
	IKZF2	1.711	0.04356	0.402	0.872	0.224	0.05077
	BRD4	7.632	1.159e-14	-0.23	0.849	0.226	0.05197
	H4K8BU	1.177	0.1196	3.73	0.762	0.227	0.05237
	MAX	1.092	0.1373	2.306	0.774	0.23	0.05484
	RAG2	4.075	2.299e-05	0.32	0.808	0.233	0.05695
	CBX6	1.212	0.1127	2.329	0.766	0.234	0.05738
	NFYC	1.291	0.09834	1.814	0.776	0.234	0.05782
	NOTCH1	1.741	0.04083	0.596	0.826	0.235	0.05868
	PHF8	2.299	0.01076	0.134	0.836	0.237	0.05956
	ASXL1	1.714	0.04324	0.156	0.874	0.238	0.06045
	RELA	2.548	0.005421	-0.018	0.838	0.24	0.06225
	SMARCB1	1.301	0.09667	0.655	0.858	0.24	0.06225
	POLR3GL	1.574	0.05773	0.903	0.809	0.242	0.06362
	SHOX2	0.836	0.2015	1.768	0.792	0.242	0.06362
	TFAP4	2.162	0.0153	0.283	0.827	0.242	0.06362
	SIRT1	1.364	0.08629	0.778	0.831	0.243	0.06455
	IRF8	2.639	0.004153	1.149	0.732	0.246	0.06738
	AFF4	2.542	0.00551	-0.055	0.836	0.247	0.06786
	KDM2A	1.661	0.04834	1.412	0.766	0.247	0.06786
	OSR1	1.873	0.03057	0.742	0.789	0.247	0.06786
	DPY30	1.309	0.0953	1.4	0.778	0.253	0.07279
	FAM60A	1.379	0.084	1.14	0.787	0.253	0.07279
	MYB	0.908	0.1819	0.645	0.875	0.254	0.0738
	SPIB	1.25	0.1057	1.426	0.778	0.256	0.07534
	EED	1.061	0.1443	2.38	0.747	0.256	0.07586
	GTF2B	3.817	6.76e-05	-0.783	0.873	0.26	0.07901
	ELF4	1.751	0.03999	0.216	0.827	0.265	0.0839
	ETS1	2.778	0.002733	-0.443	0.854	0.265	0.0839
	PHIP	1.395	0.08151	1.591	0.749	0.267	0.08558
	PRDM15	1.512	0.06531	1.018	0.777	0.268	0.08671
	MLLT3	1.563	0.05906	0.743	0.794	0.269	0.08784
	ZFX	1.393	0.08174	0.955	0.79	0.269	0.08784
	POLR2A	24.905	3.284e-137	-1.284	0.888	0.271	0.08957
	MED12	2.509	0.006053	0.502	0.773	0.273	0.09191
	PKNOX1-PKNOX2	1.343	0.08971	1.007	0.782	0.275	0.09369
	NELFA	1.324	0.09282	1.039	0.78	0.276	0.09428
	MYCN	1.679	0.0466	0.467	0.804	0.28	0.09854
	CAPG	1.252	0.1053	1.135	0.776	0.28	0.09916
	HNRNPU	2.028	0.02129	0.148	0.806	0.28	0.09916
	ELOB	1.17	0.1209	1.475	0.761	0.283	0.1017
	KANSL3	1.413	0.07877	1.305	0.75	0.283	0.1017
	RAD23B	0.909	0.1815	1.228	0.781	0.284	0.1029
	HES1	3.239	0.0005996	-0.063	0.789	0.286	0.1048
	CHD1	1.339	0.09023	1.336	0.749	0.289	0.1081
	SMCHD1	0.923	0.1779	1.952	0.728	0.291	0.1114
	BIRA	0.629	0.2648	3.017	0.72	0.293	0.1128
	RAD51	0.367	0.3567	2.713	0.748	0.294	0.1148
	TMPRSS4	1.487	0.06847	1.474	0.716	0.296	0.1162
	EHF	0.985	0.1623	1.693	0.737	0.297	0.1175
	CREB1	4.563	2.524e-06	-1.158	0.843	0.3	0.121
	PRDM1	1.264	0.1032	1.047	0.765	0.304	0.1268
	SPNS1	1.919	0.02751	-0.208	0.811	0.305	0.1275
	FOXD3	0.323	0.3735	1.894	0.765	0.306	0.129
	ZMYND8	1.045	0.1481	1.386	0.746	0.306	0.129
	RFX2	0.792	0.2142	2.076	0.713	0.31	0.1335
	ZFP281	0.993	0.1605	0.437	0.822	0.31	0.1335
	ETV6	1.425	0.07714	-0.266	0.845	0.313	0.1381
	ELF1	1.792	0.03657	0.151	0.78	0.314	0.1396
	SOX4	1.51	0.06551	0.095	0.808	0.318	0.1451
	FGFR1	0.668	0.2522	0.641	0.809	0.322	0.15
	IRF4	1.506	0.066	0.472	0.773	0.324	0.1533
	H2AFX	1.341	0.08991	0.743	0.765	0.325	0.1549
	SMARCA4	0.439	0.3303	0.541	0.831	0.326	0.1558
	TET2	1.069	0.1426	0.068	0.828	0.328	0.1583
	BACH2	1.285	0.09947	-0.151	0.834	0.328	0.1592
	CHRM2	0.464	0.3212	0.755	0.807	0.329	0.1609
	OGT	1.539	0.06196	-0.31	0.825	0.33	0.1617
	SMARCAD1	0.587	0.2787	2.501	0.681	0.33	0.1617
	SRSF2	0.971	0.1657	1.179	0.734	0.332	0.1643
	FOXP3	2.092	0.0182	-0.139	0.776	0.335	0.1687
	MCRS1	1.197	0.1156	1.013	0.732	0.335	0.1696
	GFI1	1.401	0.08061	-0.678	0.862	0.336	0.1713
	DMRTB1	0.791	0.2145	1.58	0.711	0.338	0.174
	SETDB1	0.816	0.2071	1.001	0.762	0.339	0.1749
	CDK9	2.581	0.004929	-2.121	0.858	0.343	0.1813
	DPF2	1.403	0.08038	0.321	0.772	0.348	0.1898
	RCOR2	0.687	0.2461	1.626	0.695	0.348	0.1898
	RFX1	1.142	0.1268	0.704	0.758	0.348	0.1898
	STAT6	1.671	0.04739	0.572	0.725	0.349	0.1917
	SETD1A	2.067	0.01938	-0.899	0.81	0.35	0.1936
	GTF2E2	1.977	0.024	-0.995	0.817	0.351	0.1946
	NCAPD3	0.944	0.1725	0.975	0.731	0.356	0.2024
	TOP2B	0.608	0.2715	1.831	0.677	0.356	0.2024
	LEO1	0.662	0.254	1.587	0.691	0.356	0.2034
	STAG1	-1.006	0.8427	2.478	0.762	0.359	0.2083
	TAF9B	0.839	0.2006	1.068	0.717	0.36	0.2093
	BHLHE41	1.714	0.04327	-0.111	0.771	0.36	0.2103
	HOXB5	0.941	0.1735	0.94	0.731	0.36	0.2103
	TGIF1	1.495	0.06746	-0.297	0.797	0.362	0.2134
	LHX6	0.809	0.2092	1.119	0.713	0.364	0.2164
	AEBP2	0.28	0.3897	1.267	0.74	0.366	0.2195
	SATB1	1.503	0.06645	0.605	0.716	0.366	0.2195
	HOXC9	-0.127	0.5505	1.763	0.736	0.368	0.2236
	MSL2	0.92	0.1789	1.167	0.693	0.369	0.2257
	MYC	3.023	0.001251	-1.985	0.814	0.369	0.2257
	ERCC3	0.48	0.3156	1.918	0.665	0.371	0.2289
	PHF5A	0.639	0.2615	1.424	0.688	0.371	0.2289
	PRDM9	-0.615	0.7306	1.723	0.761	0.376	0.2384
	RBPJ	1.424	0.0772	0.364	0.731	0.377	0.2406
	PRDM13	1.132	0.1288	0.655	0.721	0.38	0.2449
	ARID3A	0.627	0.2652	1.015	0.716	0.381	0.2482
	TAF3	1.812	0.03499	-0.273	0.751	0.382	0.2493
	HEY1	0.901	0.1837	1.006	0.701	0.384	0.2525
	TNFSF11	1.806	0.03543	-0.66	0.776	0.384	0.2525
	FLI1	1.791	0.03665	-1.045	0.797	0.385	0.2559
	ATF7IP	0.482	0.3147	1.644	0.665	0.386	0.257
	GPS2	1.538	0.06198	-0.256	0.771	0.387	0.2592
	UBTF	1.504	0.06627	-0.261	0.772	0.389	0.2625
	HIF1A	2.663	0.003867	-1.344	0.779	0.391	0.2659
	KDM5A	1.707	0.04395	-0.554	0.775	0.392	0.2693
	IKZF1	1.374	0.08473	-1.116	0.82	0.399	0.2819
	DDX21	0.705	0.2404	0.923	0.697	0.4	0.283
	SUMO2	0.489	0.3125	1.666	0.653	0.401	0.2853
	CDX2	-1.871	0.9693	1.983	0.778	0.403	0.29
	PARP14	2.285	0.01117	-1.101	0.768	0.405	0.2935
	ARID1A	1.865	0.03109	-0.797	0.765	0.406	0.2958
	H3S28ph	1.793	0.03649	-1.681	0.804	0.408	0.2994
	ZNF384	0.154	0.4389	2.507	0.634	0.41	0.3041
	NELFE	0.994	0.16	0.404	0.721	0.411	0.3065
	TAF12	1.29	0.09854	0.024	0.73	0.418	0.3197
	GTF3C1	0.086	0.4658	1.646	0.662	0.419	0.3233
	CHD4	0.31	0.3784	0.149	0.778	0.421	0.3257
	AICDA	1.065	0.1433	0.039	0.737	0.423	0.3306
	POU5F1	-2.1	0.9821	1.013	0.833	0.423	0.3306
	SREBF1	-0.068	0.5273	-0.232	0.832	0.423	0.3318
	ASH2L	0.068	0.4729	0.905	0.727	0.424	0.333
	CHD8	1.079	0.1402	0.347	0.708	0.425	0.3355
	MZF1	0.299	0.3825	1.677	0.642	0.426	0.3379
	BRDT	1.541	0.0616	-2.063	0.813	0.428	0.3404
	KDM6A	0.779	0.2179	-2.176	0.89	0.428	0.3416
	POU3F1	-0.571	0.716	2.242	0.657	0.429	0.3429
	CTCF	-9.619	1	1.763	0.811	0.43	0.3453
	MTA2	0.669	0.2518	0.631	0.692	0.43	0.3453
	HEXIM1	0.532	0.2973	0.915	0.673	0.43	0.3466
	DAXX	0.217	0.4141	1.064	0.682	0.431	0.3478
	KLF4	-0.045	0.5178	-0.686	0.864	0.432	0.3503
	ELK3	0.296	0.3835	1.341	0.653	0.434	0.354
	KLF1	0.809	0.2092	-1.017	0.812	0.435	0.3553
	PAX6	-0.747	0.7726	0.859	0.768	0.437	0.3603
	KLF3	1.136	0.1279	-0.683	0.775	0.44	0.3665
	KLF15	0.086	0.4658	-0.391	0.816	0.442	0.3703
	KMT2B	0.246	0.4029	-0.811	0.832	0.442	0.3716
	PRDM5	0.5	0.3085	0.813	0.668	0.445	0.3779
	FEZF2	1.044	0.1482	-0.113	0.728	0.446	0.3791
	SALL4	-0.23	0.5908	1.124	0.706	0.446	0.3791
	AFF3	0.369	0.3559	1.074	0.654	0.447	0.3817
	STAT4	1.082	0.1397	-0.633	0.77	0.448	0.3842
	SP1	1.288	0.09883	-0.692	0.765	0.449	0.3855
	HRAS	0.045	0.4821	-0.852	0.844	0.451	0.3919
	POLR3A	1.039	0.1493	-0.315	0.744	0.452	0.3932
	KMT2A	1.007	0.157	0.094	0.706	0.453	0.3944
	METTL3	-0.277	0.609	-0.428	0.834	0.453	0.3957
	TAF2	0.629	0.2648	0.456	0.687	0.454	0.397
	CHD7	0.188	0.4256	0.928	0.676	0.455	0.3996
	SMAD1	0.195	0.4228	-1.055	0.836	0.456	0.4021
	TRIM28	-1.309	0.9047	2.843	0.657	0.456	0.4021
	RCOR1	0.217	0.414	1.181	0.647	0.457	0.4034
	TCF7	1.179	0.1192	-0.449	0.733	0.459	0.4085
	FOXO1	1.438	0.07523	-1.224	0.768	0.461	0.4137
	PHOX2A	0.271	0.3934	1.094	0.645	0.461	0.4137
	USF2	0.523	0.3006	0.741	0.655	0.463	0.4176
	PKNOX1	0.749	0.2268	-0.302	0.741	0.465	0.4215
	BRD9	0.654	0.2567	0.373	0.678	0.466	0.4228
	ATF4	0.022	0.4913	-0.534	0.809	0.469	0.4305
	KDM4B	0.37	0.3557	0.791	0.654	0.47	0.4331
	TDG	0.345	0.365	0.884	0.652	0.471	0.4357
	HOXA9	0.225	0.4109	0.724	0.664	0.474	0.4423
	CHD2	0.529	0.2985	0.514	0.659	0.476	0.4462
	ZKSCAN1	0.433	0.3326	0.761	0.651	0.476	0.4462
	PBX3	0.546	0.2924	0.327	0.675	0.48	0.454
	TET1	-0.177	0.5703	0.446	0.726	0.48	0.454
	TGIF2	0.379	0.3524	0.673	0.654	0.48	0.4553
	FOXK1	1.029	0.1516	-0.762	0.742	0.484	0.4632
	CBFB	1.151	0.1249	-0.712	0.725	0.485	0.4658
	REPIN1	0.83	0.2033	-0.36	0.716	0.487	0.471
	AURKB	0.558	0.2886	0.157	0.676	0.489	0.4763
	OBOX1	1.129	0.1294	-1.118	0.757	0.49	0.4776
	RFX3	0.542	0.294	0.183	0.674	0.49	0.4776
	SOX9	-0.81	0.791	-1.017	0.857	0.492	0.4828
	ZC3H11A	-0.753	0.7742	2.19	0.596	0.494	0.4868
	PBRM1	1.023	0.1531	-0.421	0.705	0.495	0.4881
	CTCFL	0.297	0.3834	0.689	0.647	0.495	0.4894
	MAFB	0.501	0.3083	0.345	0.662	0.496	0.4907
	ZMIZ1	0.669	0.2518	-0.312	0.712	0.496	0.4907
	FOS	-1.321	0.9067	-0.2	0.817	0.498	0.4947
	ZFP57	-0.093	0.5372	0.238	0.72	0.498	0.496
	MBD1	-1.031	0.8487	0.691	0.72	0.501	0.5025
	EGR2	0.334	0.3693	-0.488	0.754	0.502	0.5039
	IRF3	0.528	0.2989	0.119	0.672	0.502	0.5052
	LHX3	-1.238	0.8921	2.37	0.615	0.503	0.5065
	ATRX	-1.327	0.9077	0.003	0.8	0.503	0.5078
	SMAD2-SMAD3	-0.122	0.5486	-0.289	0.77	0.503	0.5078
	MBD3	-0.255	0.6007	0.612	0.687	0.506	0.5131
	MECP2	-2.653	0.996	-0.012	0.845	0.506	0.5131
	STAT5	0.213	0.4155	-2.047	0.824	0.506	0.5144
	SMAD3	-0.158	0.5626	-1.521	0.828	0.51	0.5236
	MAZ	0.442	0.3294	0.394	0.651	0.511	0.5249
	RAD21	-2.83	0.9977	1.772	0.694	0.513	0.5288
	POU2F1	0.643	0.26	-0.302	0.689	0.513	0.5301
	RARA	-1.102	0.8649	-0.493	0.813	0.514	0.5314
	TAF7L	0.511	0.3047	-1.769	0.784	0.517	0.5393
	KDM6B	0.071	0.4716	-1.326	0.796	0.521	0.5471
	CDK8	0.454	0.3249	0.219	0.651	0.522	0.5485
	NIPBL	0.522	0.3008	-1.055	0.759	0.522	0.5485
	SALL1	-0.187	0.5742	1.185	0.601	0.523	0.5511
	SMAD2	-0.126	0.5503	0.573	0.655	0.525	0.5563
	ZIC1-ZIC2	0.455	0.3247	-0.027	0.658	0.53	0.5667
	GLI1	0.162	0.4356	0.503	0.634	0.534	0.5758
	MTOR	0.073	0.471	0.633	0.626	0.534	0.5758
	PAXIP1	0.419	0.3375	0.135	0.65	0.534	0.5758
	MXI1	0.631	0.2641	-1.24	0.739	0.534	0.5771
	RUNX3	0.196	0.4222	-0.425	0.719	0.534	0.5771
	ZFAT	-0.178	0.5706	0.964	0.613	0.536	0.5797
	GRIP1	0.165	0.4343	0.365	0.643	0.541	0.5913
	PRDM4	-0.179	0.5712	0.963	0.601	0.543	0.5952
	ISL1	-4.104	1	1.435	0.695	0.546	0.6029
	TFE3	-0.662	0.7461	0.604	0.656	0.547	0.6041
	CEBPD	0.225	0.411	0.27	0.635	0.547	0.6054
	RBFOX2	0.308	0.3789	0.042	0.648	0.547	0.6054
	BATF3	-0.148	0.5589	0.467	0.646	0.548	0.608
	NFATC2	0.055	0.478	0.489	0.624	0.548	0.608
	HOXD13	-0.529	0.7015	1.329	0.571	0.55	0.6118
	MAFK	-0.245	0.5969	0.703	0.626	0.551	0.6143
	GFI1B	0.922	0.1784	-1.428	0.711	0.553	0.6169
	DICER1	0.59	0.2777	-0.749	0.68	0.555	0.622
	PAX3	-0.62	0.7325	1.386	0.565	0.555	0.622
	PITX1	-0.826	0.7955	1.23	0.585	0.555	0.622
	NFE2L2	0.141	0.4441	-0.474	0.709	0.555	0.6232
	SOX10	0.742	0.2292	-0.95	0.679	0.555	0.6232
	NRDC	0.745	0.2282	-1.183	0.705	0.557	0.6258
	TAF10	0.187	0.4258	0.207	0.637	0.557	0.6258
	PHC1	-0.141	0.5559	0.641	0.618	0.558	0.6283
	SRF	-0.034	0.5137	-0.402	0.709	0.558	0.6295
	SMARCA5	-0.228	0.5901	0.437	0.642	0.561	0.6346
	ONECUT2	-2.068	0.9807	2.308	0.6	0.561	0.6358
	AIRE	0.221	0.4126	-0.693	0.704	0.565	0.6433
	CBX3	0.469	0.3196	-0.511	0.664	0.566	0.6458
	SOX17	-0.874	0.809	0.407	0.663	0.566	0.6458
	STAG2	-1.38	0.9163	1.628	0.577	0.567	0.6471
	OTX2	-1.905	0.9716	0.758	0.69	0.57	0.6545
	TCF3	0.144	0.4428	-0.64	0.696	0.57	0.6545
	HOXA13	-0.68	0.7518	1.218	0.561	0.571	0.6558
	BHLHE40	-0.077	0.5305	0.442	0.615	0.571	0.657
	POLR2B	1.101	0.1354	-2.48	0.716	0.572	0.6595
	POLR3D	-2.29	0.989	0.295	0.762	0.572	0.6595
	SS18	-0.949	0.8286	0.836	0.616	0.574	0.6619
	EGR1	0.133	0.4472	-2.037	0.771	0.575	0.6644
	INSM1	-0.228	0.5904	0.66	0.596	0.576	0.668
	BAZ1B	-1.991	0.9768	1.931	0.584	0.577	0.6693
	HLF	-0.285	0.6121	0.718	0.59	0.577	0.6693
	NR1H3	0.198	0.4214	-0.14	0.645	0.578	0.6705
	NKX6-1	-0.093	0.537	0.425	0.611	0.578	0.6717
	RARB	-0.076	0.5304	0.403	0.612	0.578	0.6717
	BCL11B	0.562	0.2872	-0.676	0.653	0.579	0.6729
	NELFB	0.517	0.3025	-0.96	0.671	0.58	0.6754
	PAX5	-0.026	0.5102	-0.502	0.683	0.582	0.679
	BATF	-1.322	0.9069	-0.062	0.721	0.583	0.6814
	MEF2A	-1.12	0.8686	-0.053	0.71	0.583	0.6814
	CTNNB1	-1.439	0.9249	0.942	0.631	0.585	0.685
	JUN	-2.415	0.9921	-1.16	0.848	0.585	0.685
	TBX21	0.409	0.3413	-0.509	0.653	0.585	0.685
	VDR	-1.058	0.8549	-1.152	0.78	0.585	0.6862
	POU3F2	-1.381	0.9163	0.68	0.648	0.59	0.6958
	RAP1A	-0.181	0.5719	0.431	0.601	0.59	0.6958
	DGCR8	0.066	0.4736	-0.122	0.641	0.59	0.6969
	ARNTL	-0.844	0.8006	-2.148	0.799	0.594	0.704
	HOXB4	-0.105	0.5418	-0.072	0.642	0.595	0.7064
	SMC3	-2.776	0.9972	1.353	0.628	0.596	0.7075
	DMRT1	-1.02	0.846	0.973	0.574	0.596	0.7087
	ZBTB17	-0.044	0.5175	-1.639	0.739	0.597	0.7099
	MAF	-0.416	0.6614	-0.112	0.654	0.598	0.711
	PAX7	-2.686	0.9964	-0.312	0.781	0.598	0.7122
	CRX	-0.885	0.812	0.344	0.641	0.6	0.7157
	H3F3B	-2.062	0.9804	2.685	0.519	0.602	0.7191
	WIZ	0.029	0.4883	-0.096	0.623	0.602	0.7203
	GATA3	-1.062	0.8558	0.031	0.663	0.606	0.7283
	FOSB	-1.816	0.9653	0.415	0.672	0.607	0.7306
	REST	-2.533	0.9943	1.539	0.593	0.609	0.734
	RUNX1	-0.746	0.7722	-2.182	0.78	0.61	0.7351
	ELL3	-0.192	0.5763	0.209	0.6	0.611	0.7373
	PDX1	-1.167	0.8783	1.273	0.516	0.614	0.7429
	STAT5B	-3.029	0.9988	-0.75	0.804	0.614	0.744
	MBD2	-0.627	0.7345	-0.132	0.648	0.616	0.7473
	SOX2	-5.816	1	0.398	0.724	0.619	0.7528
	MAFF	-0.221	0.5876	0.133	0.598	0.62	0.755
	EHMT2	-0.796	0.787	0.706	0.553	0.621	0.7561
	STAT3	-0.068	0.527	-1.92	0.723	0.621	0.7571
	SMARCC2	-1.223	0.8894	0.835	0.573	0.624	0.7615
	SMC1A	-4.321	1	0.576	0.69	0.624	0.7615
	TBX19	-0.636	0.7377	-0.722	0.683	0.627	0.7668
	JUNB	-1.49	0.9318	0.024	0.667	0.628	0.7689
	JMJD6	-0.445	0.6717	0.243	0.576	0.631	0.7742
	MITF	0.263	0.3963	-1.006	0.644	0.631	0.7742
	HSF2	-1.03	0.8485	0.777	0.533	0.631	0.7752
	ONECUT1	-2.808	0.9975	1.313	0.581	0.634	0.7804
	CEBPE	-0.089	0.5355	-0.341	0.618	0.637	0.7855
	SMAD4	0.177	0.4298	-2.468	0.711	0.639	0.7885
	RORA	-1.014	0.8448	-0.876	0.702	0.64	0.7905
	DPPA2	-0.501	0.6917	0.182	0.573	0.644	0.7965
	MEF2C	-1.615	0.9468	1.089	0.524	0.645	0.7995
	NANOG	-3.731	0.9999	0.773	0.641	0.649	0.8053
	SIX4	-0.049	0.5196	-0.568	0.615	0.652	0.8101
	NP23	-0.522	0.699	0.095	0.571	0.654	0.8129
	ERG	-0.597	0.7248	-1.863	0.714	0.655	0.8148
	PBX1	-1.526	0.9365	-0.305	0.665	0.659	0.8213
	RORC	-0.329	0.629	-1.683	0.688	0.659	0.8222
	DNMT3A	-2.343	0.9904	-0.824	0.762	0.661	0.824
	TEC	-0.316	0.6239	-0.507	0.622	0.662	0.8259
	FOXA2	-2.923	0.9983	-0.991	0.772	0.662	0.8268
	EP300	-4.534	1	-3.556	0.862	0.664	0.8294
	NR6A1	-0.6	0.7257	-0.134	0.581	0.665	0.8312
	DMC1	-8.249	1	1.366	0.573	0.666	0.833
	TCF12	-1.124	0.8696	-0.036	0.606	0.668	0.8347
	MEIS1	-2.286	0.9889	-0.1	0.67	0.672	0.8407
	ESRRA	-1.124	0.8695	-0.331	0.635	0.673	0.8433
	SOX3	-2.015	0.978	0.246	0.63	0.676	0.8466
	SP7	-0.449	0.6733	-0.811	0.634	0.676	0.8466
	ERF	-0.393	0.6527	-1.337	0.654	0.677	0.8483
	CLOCK	0.196	0.4224	-2.692	0.663	0.679	0.8515
	CUX2	-1.138	0.8724	0.476	0.519	0.68	0.8523
	GATA4	-1.764	0.9612	-2.325	0.774	0.681	0.854
	HOXD11	-0.588	0.7219	-0.195	0.567	0.682	0.8548
	TEAD1	-0.764	0.7775	-0.417	0.601	0.684	0.8579
	ZIC2	-1.113	0.8671	-0.112	0.59	0.684	0.8579
	NEUROD2	-2.081	0.9813	-0.285	0.665	0.687	0.8626
	DLX5	-0.647	0.7412	-0.396	0.584	0.689	0.8649
	LDB1	-1.911	0.972	-1.618	0.748	0.692	0.8679
	CTR9	0.031	0.4875	-1.542	0.622	0.692	0.8687
	NPAS3	-0.053	0.521	-1.294	0.614	0.695	0.8724
	MED1	-3.295	0.9995	-2.641	0.797	0.702	0.881
	NUP153	-0.8	0.7882	-0.236	0.552	0.702	0.881
	HDAC3	-6.024	1	-1.956	0.781	0.704	0.8838
	ATF3	-1.048	0.8528	-0.99	0.635	0.706	0.8851
	LHX2	-1.876	0.9697	0.159	0.585	0.706	0.8858
	SF1	0.057	0.4771	-2.162	0.624	0.708	0.8885
	NR4A1	-1.759	0.9607	0.143	0.574	0.71	0.8898
	CEBPB	-7.769	1	-0.511	0.713	0.71	0.8905
	UTF1	-1.108	0.866	-0.362	0.578	0.711	0.8912
	SMARCC1	-1.073	0.8584	-0.055	0.528	0.711	0.8918
	CEBPA	-6.099	1	-0.652	0.711	0.715	0.8964
	FOXP1	-0.449	0.6734	-0.806	0.576	0.715	0.8964
	ATOH1	-1.612	0.9465	-1.29	0.672	0.719	0.9001
	NKX2-2	-0.999	0.8411	-1.08	0.623	0.719	0.9001
	FOXG1	-1.31	0.9049	0.225	0.493	0.72	0.9008
	MAFA	-0.449	0.6732	-1.03	0.576	0.726	0.9074
	MYF5	-0.833	0.7975	-1.706	0.642	0.727	0.908
	XBP1	-0.693	0.7558	-2.48	0.656	0.729	0.9104
	GATA1	-6.096	1	-1.69	0.759	0.731	0.9121
	TRIM33	-1.601	0.9454	-0.26	0.575	0.733	0.9144
	FOXA1	-5.441	1	-1.689	0.748	0.734	0.9149
	FOXL2	-1.365	0.9138	-0.204	0.543	0.735	0.916
	SIX2	-3.018	0.9987	-0.022	0.605	0.735	0.9166
	RUNX2	-1.894	0.9709	-0.799	0.647	0.737	0.9177
	NCOR2	-1.217	0.8883	-1.15	0.623	0.738	0.9193
	NKX3-2	-1.199	0.8848	-0.373	0.549	0.738	0.9193
	TFCP2	-0.941	0.8267	-0.613	0.542	0.739	0.9199
	YAP1	-1.097	0.8637	-0.341	0.525	0.74	0.9209
	TP63	-0.891	0.8137	-0.666	0.546	0.741	0.9215
	MEF2D	-1.782	0.9626	-2.398	0.711	0.741	0.922
	TLX1	-1.164	0.8779	-0.465	0.553	0.742	0.9225
	EOMES	-1.438	0.9248	0.123	0.471	0.743	0.9236
	IKZF3	0.034	0.4865	-3.591	0.622	0.744	0.9246
	H1F0	-1.314	0.9056	-0.074	0.492	0.746	0.9266
	PRDM14	-1.206	0.8862	-0.245	0.509	0.746	0.9266
	CREBBP	-3.476	0.9997	-2.271	0.738	0.749	0.9291
	CBX5	-1.463	0.9282	0.106	0.465	0.75	0.9296
	JUND	-2.246	0.9877	-0.58	0.627	0.751	0.9301
	SMAD1-SMAD5	-1.545	0.9389	-0.206	0.529	0.751	0.9301
	RXRA	-6.574	1	-2.057	0.743	0.752	0.9311
	NPAS4	-1.731	0.9582	-0.053	0.52	0.753	0.9321
	TBX3	-1.836	0.9668	-1.6	0.658	0.754	0.933
	FOXA3	-1.179	0.8807	-0.369	0.513	0.756	0.9349
	DLX3	-0.223	0.5881	-2.383	0.597	0.758	0.9363
	ESRRB	-1.624	0.9478	-0.45	0.567	0.762	0.9395
	NR0B1	-1.672	0.9527	-0.134	0.515	0.762	0.9395
	ZIC1	-1.968	0.9755	0.161	0.483	0.763	0.9399
	TBX5	-0.423	0.6639	-2.092	0.578	0.763	0.9404
	SRC	-1.111	0.8668	-1.84	0.609	0.77	0.9455
	RFX6	-0.958	0.8309	-1.135	0.541	0.773	0.9476
	NEUROG2	-1.953	0.9746	-0.407	0.567	0.776	0.9492
	TFAP2C	-0.987	0.8382	-1.612	0.569	0.78	0.9523
	WT1	-1.11	0.8665	-2.376	0.621	0.781	0.953
	BHLHA15	-1.418	0.922	-2.552	0.645	0.783	0.9542
	GATA2	-3.639	0.9999	-1.283	0.654	0.784	0.9545
	TEAD4	-2.063	0.9805	-1.213	0.624	0.788	0.9571
	ELK1	-1.248	0.8941	-0.723	0.503	0.789	0.9578
	NEUROD1	-1.834	0.9666	-1.055	0.585	0.79	0.9585
	LMO2	-2.78	0.9973	-2.428	0.676	0.795	0.9612
	HSF1	-1.847	0.9677	-1.398	0.606	0.796	0.9615
	POU3F3	-1.419	0.922	-0.535	0.475	0.796	0.9615
	PRDM16	-2.019	0.9783	-4.81	0.688	0.798	0.9628
	ESR1	-5.803	1	-3.108	0.716	0.8	0.9638
	GMNN	-2.946	0.9984	0.091	0.469	0.8	0.9638
	NFATC1	-1.872	0.9694	-1.182	0.586	0.801	0.9644
	EBF1	-3.857	0.9999	-2.163	0.67	0.804	0.9663
	TLE	-1.017	0.8454	-1.951	0.535	0.807	0.9677
	NR1D1	-3.933	1	-2.842	0.69	0.808	0.9683
	RBPJL	-0.777	0.7815	-3.139	0.576	0.811	0.9695
	NR1D2	-1.772	0.9618	-1.705	0.595	0.811	0.9698
	BCL6	-3.253	0.9994	-1.069	0.605	0.814	0.9711
	KLF5	-1.684	0.9539	-2.591	0.627	0.814	0.9711
	NFIL3	-1.443	0.9254	-0.816	0.47	0.817	0.9725
	NKX2-1	-1.877	0.9697	-1.732	0.595	0.821	0.9743
	CRTC2	-2.117	0.9829	-0.793	0.53	0.824	0.9755
	KDM3A	-0.644	0.7402	-4.775	0.563	0.824	0.9755
	STAT5A	-7.66	1	-2.568	0.677	0.824	0.9755
	HAND2	-1.038	0.8503	-2.31	0.532	0.825	0.9758
	TEAD2	-1.818	0.9655	-0.954	0.502	0.829	0.9776
	ZFPM1	-1.267	0.8975	-1.572	0.499	0.832	0.9786
	OLIG2	-2.906	0.9982	-0.972	0.555	0.835	0.9797
	HNF4G	-2.259	0.9881	-0.965	0.527	0.836	0.9803
	FOSL2	-4.236	1	-0.824	0.568	0.837	0.9805
	TCF4	-1.841	0.9672	-2.859	0.62	0.837	0.9805
	LYL1	-2.007	0.9776	-1.268	0.541	0.84	0.9815
	CEBPG	-1.568	0.9416	-1.101	0.437	0.841	0.9819
	ASCL2	-1.051	0.8533	-2.837	0.531	0.843	0.9825
	DDIT3	-1.631	0.9485	-1.021	0.413	0.843	0.9827
	NR5A2	-1.79	0.9632	-1.643	0.535	0.843	0.9827
	NKX3-1	-1.728	0.958	-1.36	0.51	0.845	0.9831
	PROX1	-2.604	0.9954	-0.614	0.459	0.847	0.9839
	FOXF1	-1.282	0.9001	-2.847	0.555	0.849	0.9844
	PPARG	-12.634	1	-3.099	0.662	0.851	0.9851
	FOXO3	-1.462	0.9281	-1.558	0.465	0.853	0.9856
	HNF1B	-1.908	0.9718	-1.734	0.549	0.853	0.9858
	HIRA	-1.29	0.9016	-2.133	0.496	0.854	0.986
	MSX1	-1.553	0.9398	-1.553	0.443	0.859	0.9873
	MAFG	-1.819	0.9655	-1.607	0.504	0.86	0.9877
	NACC1	-1.596	0.9447	-1.513	0.429	0.86	0.9877
	PPARA	-4.263	1	-1.359	0.57	0.863	0.9885
	ATF7	-1.439	0.9249	-1.98	0.471	0.864	0.9888
	TAL1	-7.454	1	-1.821	0.602	0.864	0.9888
	ETV4	-1.347	0.9111	-2.187	0.487	0.865	0.9889
	MYOD1	-7.254	1	-2.286	0.622	0.866	0.9892
	GRHL2	-1.527	0.9366	-1.744	0.451	0.867	0.9895
	TCF7L1	-4.976	1	-3.398	0.642	0.868	0.9896
	ETV2	-1.212	0.8872	-3.511	0.508	0.876	0.9913
	HNF4A	-7.055	1	-1.533	0.568	0.877	0.9917
	PTF1A	-3.824	0.9999	-2.337	0.587	0.878	0.9918
	ZACN	-1.67	0.9525	-2.571	0.522	0.88	0.9921
	ETV5	-1.57	0.9418	-2.113	0.437	0.881	0.9924
	RXRG	-4.631	1	-2.095	0.577	0.881	0.9925
	NFE2	-2.005	0.9775	-2.155	0.524	0.883	0.9927
	NR3C1	-11.87	1	-2.32	0.604	0.884	0.9929
	NR5A1	-1.328	0.908	-3.027	0.49	0.886	0.9933
	NCOR1	-2.82	0.9976	-2.324	0.559	0.888	0.9936
	PR	-1.999	0.9772	-3.821	0.571	0.89	0.994
	EBF2	-2.903	0.9982	-2.809	0.574	0.893	0.9945
	PER1	-1.651	0.9506	-2.239	0.405	0.894	0.9946
	TFAP2A	-2.462	0.9931	-4.862	0.581	0.894	0.9946
	NR1H2	-2.822	0.9976	-1.314	0.43	0.895	0.9948
	USF1	-2.018	0.9782	-2.827	0.529	0.9	0.9955
	CRY2	-3.14	0.9992	-1.714	0.497	0.903	0.9959
	GATA6	-3.228	0.9994	-2.419	0.546	0.904	0.996
	NFIA	-1.881	0.97	-2.983	0.521	0.904	0.996
	ASCL1	-4.431	1	-1.455	0.48	0.906	0.9963
	THRB	-1.777	0.9622	-3.613	0.504	0.908	0.9965
	NKX2-5	-1.85	0.9678	-3.817	0.508	0.913	0.9971
	THRA	-1.696	0.9551	-2.946	0.38	0.917	0.9974
	AHR	-2.777	0.9973	-2.903	0.527	0.918	0.9975
	ATF2	-2.017	0.9781	-2.609	0.482	0.918	0.9975
	MYOG	-3.819	0.9999	-2.759	0.524	0.928	0.9983
	AR	-6.343	1	-2.579	0.531	0.93	0.9985
	NFIB	-5.56	1	-2.584	0.526	0.932	0.9986
	CRY1	-4.012	1	-2.355	0.477	0.937	0.9989
	PER2	-3.128	0.9991	-2.425	0.461	0.937	0.9989
	ELF5	-3.828	0.9999	-3.43	0.524	0.939	0.999
	PPARGC1A	-2.341	0.9904	-3.476	0.418	0.947	0.9993
	ESR2	-2.926	0.9983	-4.606	0.483	0.95	0.9994

## Sheet: ChEA3
	Query Name	Rank	TF	Score	Library	Overlapping_Genes
	gene_set_query	1	CENPA	0.0006143	ARCHS4 Coexpression,6.143E-4	PCNA,ARL6IP1,TROAP,HMGB2,HMMR,SMC4,AURKB,SMC2,CKS1B,RAD51AP1,CCNB2,PTTG1,NUSAP1,FBXO5,SPDL1,CEP55,DLGAP5,CENPW,SPAG5,CKAP2,KIF23,MND1,NPM3,KNSTRN,NDC80,DHFR,CENPE,CENPF,CENPH,PRC1,UBE2T,CDK1,BIRC5,DNAJC9,KIF20A,KIF20B
	gene_set_query	2	TFDP1	0.0006223	GTEx Coexpression,6.223E-4	PCNA,TROAP,CDCA7,HMGB2,HMMR,MKI67,SMC4,CENPA,AURKB,SMC2,CKS1B,RAD51AP1,CCNB2,PTTG1,MIS18BP1,NUSAP1,FBXO5,SPDL1,CEP55,DLGAP5,GINS2,CENPW,CKAP2,KIF23,MND1,NPM3,NDC80,DHFR,CENPE,CENPF,CENPH,DKC1,PRC1,UBE2T,RPA3,CENPK,CDK1,BIRC5,PPIH,KIF20A,KIF20B,SPC24
	gene_set_query	3	E2F8	0.0007123	Enrichr Queries,7.123E-4	PCNA,TROAP,CDCA7,HMGB2,HMMR,MKI67,SMC4,CENPA,AURKB,SMC2,CKS1B,RAD51AP1,CCNB2,PTTG1,MIS18BP1,NUSAP1,FBXO5,SPDL1,CEP55,DLGAP5,GINS2,CENPW,CCDC34,SPAG5,CKAP2,KIF23,MND1,KNSTRN,NDC80,DHFR,FAM111A,CENPE,CENPF,NASP,CENPH,PRC1,UBE2T,CENPK,CDK1,BIRC5,KIF20A,KIF20B,SPC24
	gene_set_query	4	FOXM1	0.001245	GTEx Coexpression,0.001245	PCNA,TROAP,CDCA7,HMGB2,HMMR,MKI67,SMC4,CENPA,AURKB,SMC2,CKS1B,RAD51AP1,CCNB2,PTTG1,MIS18BP1,NUSAP1,FBXO5,SPDL1,CCDC77,CEP55,DLGAP5,GINS2,CENPW,SPAG5,CKAP2,KIF23,MND1,NPM3,NDC80,DHFR,CENPE,CENPF,CENPH,PRC1,UBE2T,CENPK,CDK1,BIRC5,PPIH,KIF20A,KIF20B,SPC24
	gene_set_query	5	MXD3	0.001425	Enrichr Queries,0.001425	PCNA,TROAP,CDCA7,HMGB2,HMMR,MKI67,SMC4,CENPA,AURKB,SMC2,CKS1B,RAD51AP1,CCNB2,PTTG1,MIS18BP1,NUSAP1,FBXO5,SPDL1,CEP55,DLGAP5,CDKN2D,GINS2,CENPW,SPAG5,CKAP2,KIF23,MND1,KNSTRN,NDC80,DHFR,FAM111A,CENPE,CENPF,NASP,CENPH,PRC1,UBE2T,CENPK,CDK1,BIRC5,KIF20A,KIF20B,SPC24
	gene_set_query	6	CENPS	0.001843	ARCHS4 Coexpression,0.001843	COX7B,GTF2A2,PCNA,COX16,COX17,NDUFB3,NOL7,AURKB,CKS1B,RAD51AP1,SPDL1,RPP38,DLGAP5,DNAJC19,GINS2,CENPW,CCDC58,CACYBP,MND1,ZCRB1,LSM5,MAGOHB,LSM3,PSMA3,UBE2T,RPA3,NDUFAF2,BIRC5,DNAJC9,DNAJC8,SLIRP,PFDN4,EEF1E1
	gene_set_query	7	ZNF367	0.002137	Enrichr Queries,0.002137	PCNA,TROAP,CDCA7,HMGB2,HMMR,MKI67,SMC4,CENPA,AURKB,SMC2,CKS1B,RAD51AP1,CCNB2,PTTG1,NUSAP1,FBXO5,SPDL1,CEP55,DLGAP5,GINS2,CENPW,SPAG5,CKAP2,KIF23,MND1,KNSTRN,NDC80,DHFR,CENPE,CENPF,NASP,CENPH,PRC1,UBE2T,CENPK,CDK1,BIRC5,DNAJC9,KIF20A,KIF20B,SPC24
	gene_set_query	8	NFYB	0.002457	ARCHS4 Coexpression,0.002457	GTF2A2,COX16,NDUFB3,HMGB2,MRPL39,CKS1B,RAD51AP1,CCNB2,NUSAP1,DLGAP5,DNAJC19,GINS2,CKAP2,CACYBP,MND1,LSM5,MAGOHB,LSM3,NDC80,CENPE,PSMA3,NASP,SARNP,UBE2T,CENPK,CDK1,SLIRP,KIF20B,PFDN4,EEF1E1
	gene_set_query	9	E2F7	0.002849	Enrichr Queries,0.002849	PCNA,TROAP,CDCA7,HMGB2,HMMR,MKI67,SMC4,CENPA,AURKB,SMC2,CKS1B,RAD51AP1,CCNB2,PTTG1,MIS18BP1,NUSAP1,FBXO5,SPDL1,CEP55,DLGAP5,GINS2,CENPW,SPAG5,CKAP2,EMP1,KIF23,MND1,KNSTRN,NDC80,DHFR,CENPE,CENPF,CENPH,PRC1,UBE2T,CENPK,CDK1,BIRC5,KIF20A,KIF20B,SPC24
	gene_set_query	10	TTF1	0.003071	ARCHS4 Coexpression,0.003071	COX7B,GTF2A2,UQCRB,COX16,COX17,SMC2,CKS1B,RAD51AP1,GINS2,CENPW,TMA7,MND1,ZCRB1,LSM5,MAGOHB,LSM3,DHFR,PSMA3,NASP,SARNP,UBE2T,CENPK,DNAJC8,SLIRP,KIF20B,PFDN4,EEF1E1,COX20
	gene_set_query	11	ZNF492	0.003111	GTEx Coexpression,0.003111	PCNA,CDCA7,HMGB2,HMMR,MKI67,SMC4,CENPA,AURKB,SMC2,CKS1B,RAD51AP1,CCNB2,MIS18BP1,NUSAP1,FBXO5,SPDL1,CEP55,DLGAP5,GINS2,CENPW,CKAP2,KIF23,MND1,NPM3,NDC80,CENPE,CENPF,CENPH,DKC1,PRC1,UBE2T,RPA3,CENPK,CDK1,BIRC5,PPIH,KIF20A,KIF20B,SPC24
	gene_set_query	12	MYBL2	0.003561	Enrichr Queries,0.003561	PCNA,TROAP,CDCA7,HMGB2,HMMR,MKI67,SMC4,CENPA,AURKB,SMC2,CKS1B,RAD51AP1,CCNB2,PTTG1,MIS18BP1,NUSAP1,FBXO5,SPDL1,CEP55,DLGAP5,GINS2,CENPW,SPAG5,CKAP2,KIF23,MND1,KNSTRN,NDC80,DHFR,CENPE,CENPF,NASP,CENPH,PRC1,UBE2T,CENPK,CDK1,BIRC5,KIF20A,KIF20B,SPC24
	gene_set_query	13	E2F1	0.003734	GTEx Coexpression,0.003734	PCNA,TROAP,HMGB2,HMMR,MKI67,SMC4,CENPA,AURKB,SMC2,RAD51AP1,CCNB2,PTTG1,NUSAP1,FBXO5,SPDL1,CCDC77,CEP55,DLGAP5,GINS2,CENPW,CKAP2,KIF23,MND1,NDC80,DHFR,CENPE,CENPF,CENPH,PRC1,UBE2T,RPA3,CENPK,CDK1,BIRC5,PPIH,KIF20A,KIF20B,SPC24
	gene_set_query	14	E2F2	0.004274	Enrichr Queries,0.004274	PCNA,TROAP,CDCA7,HMGB2,HMMR,MKI67,SMC4,CENPA,AURKB,SMC2,CKS1B,RAD51AP1,CCNB2,CCND3,PTTG1,NUSAP1,FBXO5,SPDL1,CEP55,DLGAP5,GINS2,CENPW,SPAG5,CKAP2,KIF23,MND1,KNSTRN,NDC80,DHFR,CENPE,CENPF,NASP,CENPH,PRC1,UBE2T,CENPK,CDK1,BIRC5,KIF20A,KIF20B,SPC24
	gene_set_query	15	ZNF232	0.0043	ARCHS4 Coexpression,0.0043	COX7B,GTF2A2,COX16,COX17,NDUFB3,MRPL39,COX7C,CKS1B,DNAJC19,GINS2,CENPW,TMA7,CACYBP,MND1,LSM5,MAGOHB,LSM3,PSMA3,SARNP,UBE2T,NDUFAF2,SLIRP,PFDN4,EEF1E1,COX20
	gene_set_query	16	HMGA1	0.004356	GTEx Coexpression,0.004356	PCNA,TROAP,CDCA7,HMMR,MKI67,SMC4,CENPA,AURKB,SMC2,CKS1B,RAD51AP1,CCNB2,PTTG1,NUSAP1,FBXO5,SPDL1,CEP55,DLGAP5,GINS2,CENPW,CKAP2,KIF23,MND1,NPM3,NDC80,CENPE,CENPF,CENPH,DKC1,PRC1,UBE2T,CENPK,CDK1,BIRC5,PPIH,KIF20A,KIF20B,SPC24
	gene_set_query	17	FOXN4	0.004914	ARCHS4 Coexpression,0.004914	CENPW,ARL6IP1,CCDC34,SPAG5,TROAP,HMGB2,CKAP2,KIF23,SMC4,KNSTRN,NDC80,AURKB,CCNB2,CENPE,CENPF,PRC1,UBE2T,NUSAP1,CDK1,BIRC5,KIF20A,CCDC77,DLGAP5
	gene_set_query	18	HESX1	0.005528	ARCHS4 Coexpression,0.005528	DNAJC19,GINS2,CENPW,UQCRB,COX16,NDUFB3,TMA7,MRPL39,MND1,LSM5,MAGOHB,COX7C,LSM3,CKS1B,RAD51AP1,PSMA3,NASP,SARNP,CENPK,SLIRP,KIF20B,PFDN4,EEF1E1
	gene_set_query	19	ZNF695	0.0056	GTEx Coexpression,0.0056	PCNA,HMGB2,HMMR,MKI67,SMC4,CENPA,AURKB,SMC2,CKS1B,RAD51AP1,MIS18BP1,NUSAP1,FBXO5,SPDL1,CEP55,DLGAP5,GINS2,CENPW,CKAP2,KIF23,MND1,NDC80,DHFR,CENPE,CENPF,CENPH,PRC1,UBE2T,RPA3,CENPK,CDK1,BIRC5,PPIH,KIF20A,KIF20B,SPC24
	gene_set_query	20	POU5F1B	0.006143	ARCHS4 Coexpression,0.006143	DNAJC19,COX7B,CENPW,UQCRB,COX16,COX17,NDUFB3,TMA7,MND1,LSM5,MAGOHB,COX7C,LSM3,CKS1B,RAD51AP1,DHFR,SARNP,CENPK,SLIRP,PFDN4,EEF1E1
	gene_set_query	21	DNMT1	0.006223	GTEx Coexpression,0.006223	PCNA,TROAP,HMMR,MKI67,SMC4,CENPA,AURKB,SMC2,RAD51AP1,CCNB2,PTTG1,NUSAP1,FBXO5,SPDL1,CEP55,DLGAP5,GINS2,CENPW,SPAG5,CKAP2,KIF23,MND1,NDC80,CENPE,CENPF,NASP,CENPH,PRC1,CENPK,CDK1,BIRC5,KIF20A,KIF20B,SPC24
	gene_set_query	22	ZNF519	0.00641	Enrichr Queries,0.00641	PCNA,TROAP,CDCA7,HMGB2,HMMR,MKI67,SMC4,CENPA,AURKB,SMC2,CKS1B,RAD51AP1,CCNB2,PTTG1,NUSAP1,FBXO5,SPDL1,CEP55,DLGAP5,GINS2,CENPW,SPAG5,CKAP2,KIF23,MND1,NDC80,CENPE,CENPF,NASP,CENPH,PRC1,UBE2T,CENPK,CDK1,BIRC5,KIF20A,KIF20B,SPC24
	gene_set_query	23	GLYR1	0.006734	ReMap ChIP-seq,0.006734	DNAJC19,GTF2A2,ARL6IP1,SPAG5,SRD5A1,KIF23,NPM3,SMC4,NDC80,CCNB2,PSMA3,CENPF,DKC1,PRC1,SARNP,NUSAP1,PDCD2,KIF20A,SLIRP,KIF20B,COX20
	gene_set_query	24	ZNF878	0.007371	ARCHS4 Coexpression,0.007371	GTF2A2,PCNA,ARL6IP1,SPAG5,CACYBP,KIF23,HMMR,LSM5,KNSTRN,AURKB,SMC2,RAD51AP1,CENPE,PSMA3,NASP,CENPK,FBXO5,KIF20B,EEF1E1,DLGAP5
	gene_set_query	25	ZNF724	0.007467	GTEx Coexpression,0.007467	PCNA,HMGB2,HMMR,MKI67,SMC4,CENPA,AURKB,SMC2,CKS1B,RAD51AP1,MIS18BP1,NUSAP1,FBXO5,SPDL1,CEP55,DLGAP5,GINS2,CKAP2,KIF23,MND1,NDC80,CENPE,CENPF,CENPH,PRC1,UBE2T,RPA3,CENPK,CDK1,BIRC5,KIF20A,KIF20B,SPC24
	gene_set_query	26	MYBL1	0.007835	Enrichr Queries,0.007835	PCNA,TROAP,CDCA7,HMGB2,HMMR,MKI67,SMC4,CENPA,AURKB,SMC2,CKS1B,RAD51AP1,CCNB2,PTTG1,NUSAP1,FBXO5,SPDL1,CEP55,DLGAP5,GINS2,SPAG5,CKAP2,EMP1,KIF23,NDC80,DHFR,CENPE,CENPF,PRC1,UBE2T,CENPK,CDK1,BIRC5,KIF20A,TGFBI,KIF20B,SPC24
	gene_set_query	27	CHCHD3	0.007985	ARCHS4 Coexpression,0.007985	DNAJC19,GINS2,COX7B,UQCRB,COX16,NDUFB3,TMA7,HMGB2,MND1,LSM5,COX7C,LSM3,CKS1B,RAD51AP1,DHFR,SARNP,UBE2T,CENPK,PFDN4,EEF1E1
	gene_set_query	28	ZNF726	0.00809	GTEx Coexpression,0.00809	PCNA,CDCA7,HMMR,MKI67,SMC4,CENPA,AURKB,SMC2,CKS1B,RAD51AP1,MIS18BP1,NUSAP1,FBXO5,CEP55,DLGAP5,GINS2,SRD5A1,CKAP2,KIF23,MND1,NDC80,CENPE,CENPF,CENPH,DKC1,PRC1,CENPK,CDK1,BIRC5,PPIH,KIF20A,KIF20B,SPC24
	gene_set_query	29	E2F4	0.008475	ENCODE ChIP-seq,0.008475	COX7B,HMGB2,MKI67,EFCAB11,SMC4,SMC2,CKS1B,MIS18BP1,NUSAP1,FBXO5,SPDL1,CEP55,DLGAP5,CCDC34,DDX11,CKAP2,CACYBP,KIF23,SARNP,BIRC5,PPIH,DNAJC9,KIF20A,KIF20B,TROAP,CDCA7,CENPA,AURKB,RAD51AP1,CDKN2D,GINS2,CENPW,SIVA1,SPAG5,MND1,MAGOHB,LSM3,NDC80,FAM111A,CENPF,NASP,CENPH,PRC1,UBE2T,CENPK,CDK1,MXD3,SPC24,COX20
	gene_set_query	30	CENPT	0.008547	Enrichr Queries,0.008547	PCNA,TROAP,CDCA7,HMGB2,HMMR,MKI67,CENPA,AURKB,SMC2,CKS1B,RAD51AP1,CCNB2,PTTG1,MIS18BP1,NUSAP1,FBXO5,SPDL1,CEP55,DLGAP5,GINS2,SPAG5,CKAP2,EMP1,KIF23,NDC80,FAM111A,CENPE,CENPF,PRC1,UBE2T,CDK1,BIRC5,KIF20A,TGFBI,KIF20B,SPC24
	gene_set_query	31	PRMT3	0.0086	ARCHS4 Coexpression,0.0086	PCNA,SPAG5,CDCA7,MRPL39,CACYBP,KIF23,HMMR,NPM3,SMC4,SMC2,CKS1B,RAD51AP1,DHFR,PSMA3,CENPH,DKC1,EEF1E1,CEP55
	gene_set_query	32	AHRR	0.008712	GTEx Coexpression,0.008712	PCNA,HMMR,MKI67,SMC4,CENPA,AURKB,SMC2,RAD51AP1,CCNB2,PTTG1,MIS18BP1,NUSAP1,FBXO5,SPDL1,CEP55,DLGAP5,GINS2,CENPW,CKAP2,KIF23,MND1,NDC80,CENPE,CENPF,CENPH,PRC1,UBE2T,CENPK,CDK1,BIRC5,KIF20B,SPC24
	gene_set_query	33	ZNF830	0.009214	ARCHS4 Coexpression,0.009214	DNAJC19,GTF2A2,CENPW,CCDC58,COX17,TMA7,CACYBP,LSM5,MAGOHB,LSM3,CKS1B,PSMA3,SARNP,UBE2T,MAGOH,DNAJC8,SLIRP,EEF1E1
	gene_set_query	34	ZNF215	0.009334	GTEx Coexpression,0.009334	PCNA,HMMR,MKI67,SMC4,CENPA,AURKB,SMC2,RAD51AP1,MIS18BP1,NUSAP1,FBXO5,SPDL1,CEP55,DLGAP5,GINS2,KIF23,MND1,MAGOHB,NPM3,NDC80,CENPE,RAD50,CENPF,DKC1,PRC1,CENPK,CDK1,BIRC5,KIF20A,KIF20B,SPC24
	gene_set_query	35	MTERF3	0.009828	ARCHS4 Coexpression,0.009828	DNAJC19,GINS2,GTF2A2,PCNA,NDUFB3,MRPL39,CACYBP,MND1,LSM5,LSM3,CKS1B,PSMA3,UBE2T,RPA3,CENPK,SLIRP,PFDN4,EEF1E1
	gene_set_query	36	ZNF124	0.009956	GTEx Coexpression,0.009956	PCNA,TROAP,HMGB2,HMMR,MKI67,SMC4,SMC2,RAD51AP1,CCNB2,PTTG1,MIS18BP1,NUSAP1,FBXO5,CCDC77,RPP38,CEP55,DLGAP5,GINS2,CENPW,MND1,NDC80,CENPE,CENPF,CENPH,CENPK,CDK1,GEMIN6,KIF20B
	gene_set_query	37	CBX2	0.009972	Enrichr Queries,0.009972	PCNA,TROAP,CDCA7,HMGB2,HMMR,MKI67,SMC4,CENPA,AURKB,CKS1B,RAD51AP1,CCNB2,PTTG1,NUSAP1,FBXO5,SPDL1,CEP55,DLGAP5,GINS2,CENPW,SPAG5,KIF23,MND1,NDC80,CENPE,CENPF,NASP,CENPH,PRC1,UBE2T,CENPK,CDK1,BIRC5,KIF20A,KIF20B,SPC24
	gene_set_query	38	NR2C2	0.0101	ReMap ChIP-seq,0.0101	GTF2A2,ANAPC15,PCNA,ARL6IP1,TYW5,COX17,TMA7,NOL7,ARPP19,CENPA,CKS1B,SARNP,UBE2T,PPIH,DNAJC9,KIF20A,CCDC77,SLIRP,ENKD1
	gene_set_query	39	ZNF281	0.01044	ARCHS4 Coexpression,0.01044	PCNA,HMMR,LSM5,LSM3,SMC2,CKS1B,RAD51AP1,CENPE,PSMA3,NASP,SARNP,FBXO5,SPDL1,SLIRP,KIF20B,PFDN4,EEF1E1,DLGAP5
	gene_set_query	40	ZFP69B	0.01058	GTEx Coexpression,0.01058	PCNA,HMMR,MKI67,CENPA,AURKB,SMC2,RAD51AP1,NUSAP1,FBXO5,SPDL1,CEP55,DLGAP5,GINS2,CKAP2,KIF23,MND1,MAGOHB,NDC80,CENPE,CENPF,UBE2T,RPA3,CENPK,CDK1,KIF20B,SPC24
	gene_set_query	41	ZNF714	0.01068	Enrichr Queries,0.01068	TROAP,CDCA7,HMGB2,HMMR,MKI67,SMC4,CENPA,AURKB,SMC2,RAD51AP1,CCNB2,MIS18BP1,NUSAP1,SPDL1,DLGAP5,GINS2,CENPW,SPAG5,CKAP2,KIF23,NDC80,DHFR,CENPE,CENPF,NASP,CENPH,PRC1,UBE2T,CENPK,CDK1,BIRC5,KIF20B
	gene_set_query	42	PA2G4	0.0112	GTEx Coexpression,0.0112	PCNA,CDCA7,MKI67,CENPA,AURKB,SMC2,CKS1B,RAD51AP1,MAGOH,NUSAP1,CEP55,DLGAP5,GINS2,CENPW,NPM3,CENPF,CENPH,DKC1,PRC1,CENPK,CDK1,BIRC5,PPIH,KIF20B,SPC24
	gene_set_query	43	ZNF93	0.0114	Enrichr Queries,0.0114	CDCA7,HMGB2,HMMR,MKI67,SMC4,CENPA,AURKB,SMC2,RAD51AP1,CCNB2,NUSAP1,FBXO5,CEP55,DLGAP5,GINS2,CENPW,SPAG5,CKAP2,KIF23,MND1,NDC80,CENPE,CENPF,NASP,CENPH,PRC1,UBE2T,CENPK,CDK1,BIRC5,KIF20B,SPC24
	gene_set_query	44	HMGN3	0.01167	ARCHS4 Coexpression,0.01167	DNAJC19,GTF2A2,CENPW,COX16,DYNLT1,COX17,NDUFB3,TMA7,MRPL39,LSM5,MAGOHB,LSM3,CKS1B,PSMA3,SARNP,SLIRP,PFDN4,EEF1E1
	gene_set_query	45	ZNF530	0.01211	Enrichr Queries,0.01211	TROAP,CDCA7,HMGB2,MKI67,SMC4,CENPA,AURKB,SMC2,RAD51AP1,CCNB2,PTTG1,NUSAP1,FBXO5,SPDL1,CEP55,DLGAP5,GINS2,CENPW,KIF23,NDC80,CENPE,CENPF,NASP,CENPH,PRC1,UBE2T,CENPK,CDK1,BIRC5,KIF20B,SPC24
	gene_set_query	46	THAP10	0.01229	ARCHS4 Coexpression,0.01229	GINS2,KIF23,LSM5,KNSTRN,NDC80,AURKB,CKS1B,RAD51AP1,CCNB2,UBE2T,NUSAP1,CDK1,BIRC5,FBXO5,SPDL1,EEF1E1,B2M,DLGAP5
	gene_set_query	47	ZNF257	0.01245	GTEx Coexpression,0.01245	GINS2,PCNA,HMGB2,MND1,HMMR,MKI67,SMC4,CENPA,NDC80,AURKB,SMC2,RAD51AP1,CENPE,CENPH,MIS18BP1,TMSB4X,CENPK,NUSAP1,CDK1,FBXO5,KIF20B,DLGAP5
	gene_set_query	48	ZNF689	0.0129	ARCHS4 Coexpression,0.0129	GINS2,PCNA,KIF23,AURKB,CKS1B,RAD51AP1,DHFR,CCNB2,CENPE,HIRIP3,NASP,UBE2T,BIRC5,FBXO5,SPDL1,KIF20B,DLGAP5
	gene_set_query	49	ETV4	0.01307	GTEx Coexpression,0.01307	PCNA,KIF23,MKI67,MAGOHB,NPM3,SMC4,CENPA,AURKB,RAD51AP1,CENPE,CENPF,DKC1,PRC1,CENPK,NUSAP1,CDK1,BIRC5,FBXO5,KIF20A,KIF20B,CEP55,DLGAP5
	gene_set_query	50	IRF3	0.01347	ReMap ChIP-seq,0.01347	ANAPC15,ANP32A,TROAP,TMA7,HMGB2,HMMR,EFCAB11,CENPA,AURKB,CKS1B,CENPF,SARNP,GAS2,FBXO5,DNAJC8,MPHOSPH8,DLGAP5,SPC24
	gene_set_query	51	CEBPZ	0.01351	ARCHS4 Coexpression,0.01351	MRPL39,CACYBP,HMMR,LSM5,LSM3,SMC2,RAD51AP1,PSMA3,NASP,DKC1,SPDL1,SLIRP,KIF20B,PFDN4,EEF1E1,DLGAP5
	gene_set_query	52	PCGF6	0.01353	Enrichr Queries,0.01353	PCNA,CDCA7,HMGB2,HMMR,MKI67,SMC4,CENPA,AURKB,SMC2,CKS1B,RAD51AP1,HIRIP3,FBXO5,CEP55,GINS2,CACYBP,KIF23,MND1,NDC80,DHFR,CENPE,CENPF,NASP,CENPH,PRC1,UBE2T,CENPK,CDK1,BIRC5,KIF20B,EEF1E1
	gene_set_query	53	IKZF2	0.01369	GTEx Coexpression,0.01369	GINS2,PCNA,CDCA7,HMGB2,MND1,HMMR,MKI67,SMC4,CENPA,AURKB,SMC2,CKS1B,RAD51AP1,CENPE,CENPH,MIS18BP1,TMSB4X,CENPK,NUSAP1,CDK1,FBXO5,DLGAP5
	gene_set_query	54	FOXB1	0.01413	ARCHS4 Coexpression,0.01413	DNAJC19,GINS2,COX7B,UQCRB,COX16,NDUFB3,TMA7,HMGB2,MND1,LSM5,COX7C,RAD51AP1,DHFR,SARNP,CENPK,PFDN4
	gene_set_query	55	ZNF273	0.01425	Enrichr Queries,0.01425	CDCA7,HMGB2,HMMR,MKI67,SMC4,CENPA,AURKB,SMC2,RAD51AP1,CCNB2,MIS18BP1,NUSAP1,FBXO5,SPDL1,CEP55,DLGAP5,CKAP2,KIF23,NDC80,DHFR,CENPE,CENPF,NASP,CENPH,PRC1,UBE2T,CENPK,CDK1,BIRC5,KIF20A,KIF20B
	gene_set_query	56	STAT1	0.01431	GTEx Coexpression,0.01431	GINS2,PCNA,MND1,HMMR,MKI67,CENPA,NDC80,AURKB,SMC2,RAD51AP1,CENPE,CENPH,MIS18BP1,TMSB4X,RPA3,CENPK,NUSAP1,CDK1,FBXO5,KIF20B,DLGAP5
	gene_set_query	57	THYN1	0.01474	ARCHS4 Coexpression,0.01474	DNAJC19,GINS2,ANAPC15,COX16,NDUFB3,TMA7,MRPL39,LSM5,LSM3,CKS1B,PSMA3,SARNP,UBE2T,SLIRP,PFDN4,EEF1E1
	gene_set_query	58	HMX2	0.01493	GTEx Coexpression,0.01493	GINS2,PCNA,HMGB2,MND1,HMMR,MKI67,CENPA,AURKB,SMC2,RAD51AP1,CENPE,CENPH,UBE2T,TMSB4X,RPA3,CENPK,NUSAP1,CDK1,FBXO5,DLGAP5
	gene_set_query	59	ZNF85	0.01496	Enrichr Queries,0.01496	CDCA7,HMGB2,HMMR,MKI67,SMC4,CENPA,AURKB,RAD51AP1,CCNB2,NUSAP1,FBXO5,CEP55,DLGAP5,GINS2,CENPW,SPAG5,CKAP2,KIF23,MND1,NDC80,CENPE,CENPF,NASP,CENPH,PRC1,UBE2T,CENPK,CDK1,BIRC5,KIF20A,KIF20B
	gene_set_query	60	FAM200B	0.01536	ARCHS4 Coexpression,0.01536	COX7B,GTF2A2,UQCRB,COX16,DYNLT1,COX17,NDUFB3,TMA7,ZCRB1,LSM5,LSM3,SLIRP,PFDN4,EEF1E1,COX20
	gene_set_query	61	HMGA2	0.01556	GTEx Coexpression,0.01556	CKAP2,KIF23,HMMR,CENPA,NDC80,SMC2,CENPE,CENPF,PRC1,CENPK,BIRC5,FBXO5,KIF20A,TGFBI,SPDL1,KIF20B,CEP55,DLGAP5,SPC24
	gene_set_query	62	MYB	0.01567	Enrichr Queries,0.01567	PCNA,CDCA7,HMGB2,HMMR,MKI67,SMC4,CENPA,AURKB,SMC2,CKS1B,RAD51AP1,CCNB2,PTTG1,NUSAP1,FBXO5,CEP55,DLGAP5,GINS2,KIF23,NDC80,CENPE,CENPF,PRC1,UBE2T,CENPK,CDK1,BIRC5,KIF20A,TGFBI,SPC24
	gene_set_query	63	SNAPC5	0.01597	ARCHS4 Coexpression,0.01597	DNAJC19,COX7B,GTF2A2,COX16,CCDC58,COX17,NDUFB3,NOL7,CACYBP,LSM5,LSM3,CKS1B,DNAJC8,SLIRP,EEF1E1
	gene_set_query	64	ZNF625	0.01618	GTEx Coexpression,0.01618	PCNA,KIF23,MND1,HMMR,MKI67,MAGOHB,CENPA,NDC80,SMC2,RAD51AP1,CENPE,RAD50,CENPK,NUSAP1,CDK1,FBXO5,KIF20B,DLGAP5,SPC24
	gene_set_query	65	ZNF670	0.01638	Enrichr Queries,0.01638	CDCA7,HMMR,MKI67,CENPA,AURKB,SMC2,RAD51AP1,CCNB2,PTTG1,NUSAP1,FBXO5,SPDL1,CEP55,DLGAP5,GINS2,CENPW,CKAP2,KIF23,MND1,NDC80,CENPE,CENPF,PRC1,UBE2T,CENPK,CDK1,BIRC5,KIF20A,KIF20B
	gene_set_query	66	LEUTX	0.0168	GTEx Coexpression,0.0168	GINS2,PCNA,HMGB2,MND1,HMMR,MKI67,CENPA,NDC80,AURKB,SMC2,RAD51AP1,CENPH,TMSB4X,RPA3,CENPK,NUSAP1,CDK1,FBXO5,DLGAP5
	gene_set_query	67	FOXP1	0.01684	ReMap ChIP-seq,0.01684	WBP4,CDCA7,CKAP2,CACYBP,HMMR,SMC4,AURKB,CKS1B,RAD51AP1,FAM111A,CCND3,PSMA3,NASP,MIS18BP1,PRC1,DNAJC8,CRLF3,COX20
	gene_set_query	68	LCORL	0.01742	GTEx Coexpression,0.01742	CDCA7,CKAP2,MND1,HMMR,MKI67,CENPA,AURKB,SMC2,RAD51AP1,CENPE,CENPH,MIS18BP1,PRC1,CENPK,NUSAP1,CDK1,FBXO5,CCDC77,KIF20B
	gene_set_query	69	ZNF788P	0.01781	Enrichr Queries,0.01781	CDCA7,HMGB2,HMMR,MKI67,CENPA,AURKB,RAD51AP1,CCNB2,NUSAP1,SPDL1,CEP55,DLGAP5,GINS2,CENPW,KIF23,MND1,NDC80,CENPE,CENPF,CENPH,PRC1,UBE2T,CDK1,BIRC5,KIF20A,KIF20B,SPC24
	gene_set_query	70	ZNF730	0.01805	GTEx Coexpression,0.01805	GINS2,TEX30,CCDC34,SPAG5,TROAP,MND1,HMMR,EFCAB11,NDC80,SMC2,RAD51AP1,CCNB2,CENPF,PTTG1,CENPH,PRC1,SPDL1,KIF20B,DLGAP5
	gene_set_query	71	TCF15	0.01843	ARCHS4 Coexpression,0.01843	DNAJC19,GINS2,CENPW,UQCRB,COX17,TMA7,MND1,LSM5,COX7C,LSM3,CKS1B,DHFR,SLIRP,PFDN4
	gene_set_query	72	E2F3	0.01852	Enrichr Queries,0.01852	PCNA,CDCA7,HMGB2,HMMR,MKI67,SMC4,CENPA,AURKB,SMC2,CCNB2,CCND3,NUSAP1,FBXO5,CEP55,DLGAP5,GINS2,KIF23,NDC80,CENPE,CENPF,NASP,PRC1,UBE2T,CDK1,BIRC5,KIF20A
	gene_set_query	73	PRDM13	0.01867	GTEx Coexpression,0.01867	GINS2,PCNA,HMGB2,MND1,HMMR,MKI67,CENPA,AURKB,SMC2,RAD51AP1,CENPH,UBE2T,TMSB4X,RPA3,CENPK,NUSAP1,CDK1,FBXO5,DLGAP5
	gene_set_query	74	ZNF691	0.01904	ARCHS4 Coexpression,0.01904	DNAJC19,GINS2,MRPL39,CACYBP,LSM5,MAGOHB,LSM3,CKS1B,RAD51AP1,PSMA3,NASP,SARNP,UBE2T,EEF1E1
	gene_set_query	75	ZNF100	0.01923	Enrichr Queries,0.01923	HMGB2,HMMR,MKI67,SMC4,CENPA,AURKB,SMC2,RAD51AP1,CCNB2,MIS18BP1,NUSAP1,FBXO5,SPDL1,DLGAP5,GINS2,SPAG5,CKAP2,NDC80,CENPE,CENPF,PRC1,UBE2T,CENPK,CDK1,KIF20B
	gene_set_query	76	ZNF732	0.01966	ARCHS4 Coexpression,0.01966	GINS2,KIF23,HMMR,NDC80,SMC2,RAD51AP1,CCNB2,CENPE,PSMA3,NASP,SPDL1,KIF20B,EEF1E1,DLGAP5
	gene_set_query	77	RFX8	0.01991	GTEx Coexpression,0.01991	CKAP2,KIF23,HMMR,CENPA,NDC80,SMC2,CENPE,CENPF,PRC1,CENPK,BIRC5,KIF20A,TGFBI,SPDL1,KIF20B,CEP55,DLGAP5,SPC24
	gene_set_query	78	MBD4	0.01994	Enrichr Queries,0.01994	PCNA,HMGB2,HMMR,MKI67,SMC4,AURKB,SMC2,RAD51AP1,CCNB2,PTTG1,MIS18BP1,NUSAP1,B2M,CEP55,DLGAP5,CKAP2,KIF23,NDC80,CENPE,CENPF,PRC1,UBE2T,CDK1,BIRC5,TGFBI
	gene_set_query	79	E2F5	0.0202	ReMap ChIP-seq,0.0202	CENPW,HMGB2,MND1,MKI67,COX7C,CENPA,NDC80,AURKB,CENPF,PRC1,UBE2T,TMSB4X,CDK1,BIRC5,PPIH,SPC24,COX20
	gene_set_query	80	SIX3	0.02027	ARCHS4 Coexpression,0.02027	HACD1,COX7B,GTF2A2,UQCRB,CCDC58,COX17,ZCRB1,LSM5,COX7B2,CENPA,UBE2T,PFDN4,COX20
	gene_set_query	81	ZNF675	0.02054	GTEx Coexpression,0.02054	GINS2,PCNA,SRD5A1,TROAP,CDCA7,CKAP2,MND1,MKI67,SMC2,RAD51AP1,CCNB2,PTTG1,CENPH,PRC1,CENPK,NUSAP1,CDK1,KIF20B
	gene_set_query	82	ZNF90	0.02066	Enrichr Queries,0.02066	GINS2,CDCA7,HMGB2,KIF23,MND1,HMMR,MKI67,CENPA,AURKB,RAD51AP1,CCNB2,CENPE,CENPF,PTTG1,NASP,CENPH,UBE2T,NUSAP1,CDK1,BIRC5,KIF20A,KIF20B,DLGAP5
	gene_set_query	83	ZNF35	0.02088	ARCHS4 Coexpression,0.02088	CENPW,HMMR,LSM5,MAGOHB,LSM3,CKS1B,PSMA3,SARNP,BIRC5,SPDL1,SLIRP,EEF1E1,B2M
	gene_set_query	84	BHLHE23	0.02116	GTEx Coexpression,0.02116	GINS2,PCNA,HMGB2,MRPL39,MND1,MKI67,CENPA,AURKB,SMC2,CKS1B,RAD51AP1,CENPH,UBE2T,TMSB4X,RPA3,CENPK,NUSAP1,CDK1
	gene_set_query	85	TERF1	0.02137	Enrichr Queries,0.02137	PCNA,HMGB2,CKAP2,CACYBP,KIF23,HMMR,MKI67,SMC4,AURKB,SMC2,CCNB2,CENPE,CENPF,NASP,MIS18BP1,PRC1,UBE2T,NUSAP1,CDK1,BIRC5,FBXO5,KIF20B,DLGAP5
	gene_set_query	86	ZNF511	0.02208	Enrichr Queries,0.02208	GINS2,PCNA,CENPW,SIVA1,CDCA7,HMGB2,HMMR,MKI67,NPM3,AURKB,CKS1B,PTTG1,PRC1,UBE2T,RPA3,CDK1,BIRC5,DNAJC9,KIF20A,SLIRP,CEP55,DLGAP5
	gene_set_query	87	TGIF2	0.02211	ARCHS4 Coexpression,0.02211	GINS2,SPAG5,CDCA7,HMGB2,KIF23,AURKB,CKS1B,CCNB2,PSMA3,NASP,NUSAP1,BIRC5,DLGAP5
	gene_set_query	88	HMX3	0.0224	GTEx Coexpression,0.0224	GINS2,PCNA,HMGB2,MND1,HMMR,MKI67,CENPA,AURKB,SMC2,RAD51AP1,CENPH,TMSB4X,RPA3,CENPK,NUSAP1,CDK1,FBXO5
	gene_set_query	89	CTCF	0.02273	ARCHS4 Coexpression,0.02273	PCNA,ANP32A,SPAG5,DDX11,HMGB2,KIF23,HMMR,SMC4,SMC2,DHFR,NASP,NUSAP1,FBXO5
	gene_set_query	90	ZNF107	0.02279	Enrichr Queries,0.02279	CDCA7,HMGB2,CKAP2,KIF23,HMMR,MKI67,SMC4,NDC80,AURKB,SMC2,RAD51AP1,CENPE,CENPF,NASP,MIS18BP1,CENPK,NUSAP1,CDK1,BIRC5,FBXO5,KIF20B,DLGAP5
	gene_set_query	91	IRF4	0.02302	GTEx Coexpression,0.02302	GINS2,PCNA,HMGB2,MND1,HMMR,MKI67,CENPA,AURKB,SMC2,RAD51AP1,CENPH,TMSB4X,RPA3,CENPK,NUSAP1,CDK1,FBXO5
	gene_set_query	92	ZNF92	0.0235	Enrichr Queries,0.0235	CDCA7,HMGB2,CKAP2,HMMR,MKI67,SMC4,NDC80,AURKB,SMC2,RAD51AP1,CENPE,CENPF,NASP,CENPH,MIS18BP1,CENPK,CDK1,FBXO5,SPDL1,KIF20B,DLGAP5
	gene_set_query	93	KMT2A	0.02357	ReMap ChIP-seq,0.02357	HACD1,NRN1,ANP32A,WBP4,HMGB2,NOL7,KIF23,MND1,SMC4,PTTG1,TMSB4X,NUSAP1,NDUFAF2,FBXO5,KIF20B,COX20
	gene_set_query	94	ZSCAN5C	0.02365	GTEx Coexpression,0.02365	PCNA,ANP32A,NOL7,MRPS31,HMMR,MAGOHB,NPM3,CENPA,DHFR,CENPE,UBE2T,RPA3,CENPK,GEMIN6,FBXO5,DLGAP5,SPC24
	gene_set_query	95	ZC3H8	0.02422	Enrichr Queries,0.02422	PCNA,CDCA7,HMGB2,HMMR,MKI67,NPM3,SMC4,AURKB,CENPE,CENPF,DKC1,MIS18BP1,PRC1,UBE2T,CENPK,CDK1,BIRC5,DNAJC9,FBXO5,DLGAP5
	gene_set_query	96	KDM5B	0.02439	Literature ChIP-seq,0.02439	EIF4E3,MRPL39,ZC3H8,MKI67,SMC4,SMC2,NUSAP1,FBXO5,SPDL1,DLGAP5,DDX11,CKAP2,KIF23,PSMA3,DKC1,SARNP,BIRC5,PPIH,KIF20A,DNAJC8,KIF20B,EEF1E1,NRN1,UQCRB,WBP4,CDCA7,NOL7,HMMR,AURKB,RAD51AP1,CCNB2,CCDC77,DNAJC19,CDKN2D,SPAG5,CCDC58,NDC80,DHFR,CENPE,RAD50,CENPF,NASP,TLX3,PRC1,UBE2T,CENPK,CDK1,CFAP36,PDCD2,CCDC66,CRLF3,MPHOSPH8,COX20
	gene_set_query	97	ZNF560	0.02457	ARCHS4 Coexpression,0.02457	GINS2,PCNA,HMMR,CKS1B,CCNB2,PTTG1,NASP,SARNP,CDK1,SPDL1,KIF20B,DLGAP5
	gene_set_query	98	ARNTL2	0.02493	Enrichr Queries,0.02493	CDCA7,EMP1,KIF23,HMMR,MKI67,NDC80,AURKB,CCNB2,CENPE,CENPF,PTTG1,PRC1,UBE2T,NUSAP1,CDK1,BIRC5,KIF20A,TGFBI,CEP55,DLGAP5
	gene_set_query	99	ZNF146	0.02518	ARCHS4 Coexpression,0.02518	SPAG5,CKAP2,KIF23,HMMR,SMC4,SMC2,DHFR,NASP,CDK1,KIF20A,KIF20B,DLGAP5
	gene_set_query	100	MTERF1	0.02551	GTEx Coexpression,0.02551	PCNA,TYW5,CCDC58,MRPS31,LSM5,MAGOHB,CENPA,SMC2,RAD51AP1,RAD50,RPA3,CENPK,NUSAP1,GEMIN6,FBXO5
	gene_set_query	101	DRAP1	0.02614	GTEx Coexpression,0.02614	GTF2A2,TEX30,CCDC34,SPAG5,CKAP2,EFCAB11,CCNB2,HIRIP3,PTTG1,PRC1,SARNP,UBE2T,BIRC5,GEMIN6,SPDL1
	gene_set_query	102	NR6A1	0.02641	ARCHS4 Coexpression,0.02641	GINS2,MRPL39,CKS1B,RAD51AP1,CCNB2,PSMA3,NASP,CENPK,BIRC5,KIF20B,EEF1E1,DLGAP5
	gene_set_query	103	ZBED4	0.02676	GTEx Coexpression,0.02676	GINS2,PCNA,CDCA7,MKI67,NPM3,SMC4,CENPA,RAD51AP1,DKC1,CENPK,NUSAP1,CDK1,DNAJC9,FBXO5,KIF20B
	gene_set_query	104	FOXK1	0.02694	ReMap ChIP-seq,0.02694	BEX4,HMGB2,HAUS3,CACYBP,MAGOHB,AURKB,RAD51AP1,CCND3,SARNP,MAGOH,KIF20A,CCDC77,CCDC66,PFDN4,CEP55
	gene_set_query	105	YY2	0.02703	ARCHS4 Coexpression,0.02703	RAD51AP1,RAD50,PCNA,TEX30,PDCD2,ZCRB1,SPDL1,KIF20B,SMC4,DLGAP5,SMC2
	gene_set_query	106	HES6	0.02707	Enrichr Queries,0.02707	GINS2,PCNA,CDCA7,HMGB2,HMMR,MKI67,AURKB,CKS1B,CCNB2,CENPF,PTTG1,PRC1,UBE2T,NUSAP1,CDK1,BIRC5,TGFBI,DLGAP5
	gene_set_query	107	ZNF888	0.02738	GTEx Coexpression,0.02738	PCNA,KIF23,MKI67,SMC4,CENPA,SMC2,RAD51AP1,CENPE,RAD50,DKC1,MIS18BP1,CENPK,PDCD2,FBXO5,KIF20B
	gene_set_query	108	CDC5L	0.02764	ARCHS4 Coexpression,0.02764	RAD51AP1,DHFR,DKC1,KIF23,HMMR,SPDL1,KIF20B,SMC4,COX7C,DLGAP5,SMC2
	gene_set_query	109	ZNF680	0.02778	Enrichr Queries,0.02778	CDCA7,HMGB2,HMMR,SMC4,NDC80,AURKB,SMC2,RAD51AP1,CENPE,CENPF,MIS18BP1,CENPK,NUSAP1,CDK1,SPDL1,CCDC66,KIF20B,DLGAP5
	gene_set_query	110	ZFAT	0.028	GTEx Coexpression,0.028	GINS2,PCNA,HMGB2,MND1,HMMR,MKI67,AURKB,SMC2,RAD51AP1,CENPH,UBE2T,RPA3,NUSAP1,FBXO5
	gene_set_query	111	ZNF473	0.02849	Enrichr Queries,0.02849	GINS2,PCNA,CDCA7,HMGB2,CACYBP,MKI67,SMC4,CENPA,NDC80,AURKB,SMC2,CENPE,CENPF,CDK1,BIRC5,FBXO5,KIF20A
	gene_set_query	112	ZNF22	0.0292	Enrichr Queries,0.0292	PCNA,CDCA7,HMGB2,CKAP2,MKI67,SMC4,AURKB,CKS1B,CENPE,CENPF,NASP,NUSAP1,CDK1,BIRC5,TGFBI,B2M,CEP55
	gene_set_query	113	ZUP1	0.02925	GTEx Coexpression,0.02925	TYW5,HMGB2,MKI67,CENPA,AURKB,CKS1B,RAD51AP1,DKC1,MIS18BP1,CENPK,NUSAP1,CDK1,FBXO5,CRLF3
	gene_set_query	114	CDX4	0.02948	ARCHS4 Coexpression,0.02948	RAD51AP1,COX7B,PSMA3,CENPW,TEX30,NASP,MRPL39,CACYBP,SLIRP,EEF1E1,CKS1B
	gene_set_query	115	MIXL1	0.02987	GTEx Coexpression,0.02987	GINS2,PCNA,ANP32A,HMGB2,MND1,MKI67,CENPA,AURKB,RAD51AP1,TMSB4X,RPA3,CENPK,NUSAP1,FBXO5
	gene_set_query	116	ZNF138	0.02991	Enrichr Queries,0.02991	CDCA7,HMGB2,CKAP2,MND1,HMMR,MKI67,SMC4,ARPP19,AURKB,CENPE,CENPF,MIS18BP1,CENPK,CDK1,CCDC66,KIF20B,DLGAP5
	gene_set_query	117	ZIC5	0.0301	ARCHS4 Coexpression,0.0301	RAD51AP1,DHFR,GINS2,CENPW,NASP,HMMR,SLIRP,KIF20B,COX7C,DLGAP5,CKS1B
	gene_set_query	118	SOX2	0.0303	ReMap ChIP-seq,0.0303	TYW5,CCDC34,HMGB2,EMP1,HMMR,NPM3,SMC4,AURKB,CKS1B,PTTG1,MIS18BP1,UBE2T,TMSB4X,GEMIN6,COX20
	gene_set_query	119	SPI1	0.03049	Literature ChIP-seq,0.03049	PCNA,ARL6IP1,COX16,COX17,CDCA7,HMGB2,ZC3H8,MKI67,ARPP19,CENPA,SMC2,CKS1B,CCNB2,CCND3,MIS18BP1,SPAG5,CACYBP,KIF23,ZCRB1,NPM3,RAD50,CENPF,CEP83,BIRC5,GEMIN6,DNAJC9,PDCD2,KIF20B,CRLF3,MPHOSPH8
	gene_set_query	120	ZNF318	0.03049	GTEx Coexpression,0.03049	GINS2,PCNA,SPAG5,HMGB2,MND1,HMMR,MKI67,SMC2,RAD51AP1,CCNB2,PTTG1,CENPH,NUSAP1
	gene_set_query	121	ZIK1	0.03063	Enrichr Queries,0.03063	BEX4,CDCA7,HMGB2,MKI67,AURKB,SMC2,CCNB2,CENPE,CENPF,NASP,PRC1,CENPK,CDK1,BIRC5,FBXO5,KIF20A,DLGAP5
	gene_set_query	122	ZIC2	0.03071	ARCHS4 Coexpression,0.03071	RAD51AP1,CCNB2,GINS2,CENPE,NASP,BIRC5,KIF23,KIF20B,EEF1E1,DLGAP5,CKS1B
	gene_set_query	123	ZNF813	0.03111	GTEx Coexpression,0.03111	PCNA,MKI67,CENPA,NDC80,SMC2,RAD51AP1,CENPE,RAD50,MIS18BP1,CENPK,NUSAP1,FBXO5,KIF20B
	gene_set_query	124	ZNF300	0.03134	Enrichr Queries,0.03134	CDCA7,HMGB2,EMP1,HMMR,MKI67,SMC4,NDC80,AURKB,RAD51AP1,CENPE,CENPF,PRC1,CENPK,NUSAP1,CDK1,BIRC5,DLGAP5
	gene_set_query	125	POU2AF1	0.03174	GTEx Coexpression,0.03174	GINS2,PCNA,HMGB2,MND1,MKI67,CENPA,AURKB,RAD51AP1,CENPH,TMSB4X,CENPK,NUSAP1,FBXO5
	gene_set_query	126	THAP1	0.03194	ARCHS4 Coexpression,0.03194	PSMA3,GTF2A2,TEX30,SARNP,MRPL39,SLIRP,LSM5,MAGOHB,EEF1E1,LSM3,CKS1B
	gene_set_query	127	ZNF850	0.03236	GTEx Coexpression,0.03236	MND1,MKI67,SMC2,CKS1B,RAD51AP1,CENPH,MIS18BP1,TMSB4X,CENPK,NUSAP1,FBXO5,KIF20B
	gene_set_query	128	TIGD6	0.03256	ARCHS4 Coexpression,0.03256	COX7B,GTF2A2,COX16,UBE2T,COX17,NDUFAF2,CFAP36,MND1,ZCRB1,COX20
	gene_set_query	129	ETV3L	0.03298	GTEx Coexpression,0.03298	GINS2,PCNA,MND1,MKI67,CENPA,AURKB,RAD51AP1,CENPH,TMSB4X,RPA3,CENPK,NUSAP1
	gene_set_query	130	ZNF749	0.03317	ARCHS4 Coexpression,0.03317	DNAJC19,PSMA3,PCNA,SIVA1,MRPL39,CACYBP,DNAJC9,EEF1E1,LSM3,CKS1B
	gene_set_query	131	ZNF681	0.0336	GTEx Coexpression,0.0336	PCNA,CKAP2,MND1,MKI67,CENPA,RAD51AP1,CENPK,NUSAP1,CDK1,DNAJC9,FBXO5,KIF20B
	gene_set_query	132	NFYA	0.0339	ENCODE ChIP-seq,0.0339	PCNA,ARL6IP1,ANP32A,TROAP,NDUFB3,HMGB2,HMMR,EFCAB11,CENPA,AURKB,CKS1B,RAD51AP1,CCNB2,MIS18BP1,NUSAP1,B2M,DLGAP5,DNAJC19,CDKN2D,SIVA1,CCDC58,TMA7,CKAP2,KIF23,PSMA3,CENPF,TLX3,DKC1,PRC1,SARNP,UBE2T,CENPK,CDK1,NDUFAF2,CFAP36,KIF20A,CCDC66,KIF20B,EEF1E1,MPHOSPH8,MXD3,SPC24
	gene_set_query	133	TEAD4	0.03419	Enrichr Queries,0.03419	CDCA7,HMGB2,EMP1,KIF23,HMMR,MKI67,AURKB,CENPF,PRC1,NUSAP1,CDK1,BIRC5,KIF20A,TGFBI,CEP55,DLGAP5
	gene_set_query	134	NEUROG2	0.03423	GTEx Coexpression,0.03423	GINS2,PCNA,MND1,MKI67,AURKB,RAD51AP1,CENPH,TMSB4X,RPA3,CENPK,NUSAP1,FBXO5
	gene_set_query	135	HES1	0.0344	ARCHS4 Coexpression,0.0344	COX7B,UQCRB,COX16,SARNP,NDUFB3,CENPK,TMA7,GEMIN6,EFCAB11,COX7C
	gene_set_query	136	PAX5	0.03485	GTEx Coexpression,0.03485	GINS2,PCNA,HMGB2,MND1,MKI67,AURKB,RAD51AP1,CENPH,TMSB4X,CENPK,NUSAP1,FBXO5
	gene_set_query	137	CREB3L4	0.0349	Enrichr Queries,0.0349	CDCA7,HMGB2,HMMR,MKI67,CENPA,NDC80,AURKB,CCNB2,CENPF,PRC1,UBE2T,NUSAP1,CDK1,BIRC5,KIF20A,CEP55
	gene_set_query	138	HOXC9	0.03501	ARCHS4 Coexpression,0.03501	DHFR,CENPW,UQCRB,CCDC58,COX17,NOL7,ZCRB1,SLIRP,LSM3,CKS1B
	gene_set_query	139	NFKB1	0.03547	GTEx Coexpression,0.03547	TAP2,HMGB2,MKI67,AURKB,PSMB8,CKS1B,DKC1,MIS18BP1,TMSB4X,MAGOH,NUSAP1,FBXO5
	gene_set_query	140	THAP3	0.03563	ARCHS4 Coexpression,0.03563	DNAJC19,COX7B,CENPW,SIVA1,CCDC58,COX17,NDUFAF2,SLIRP,EEF1E1,LSM3
	gene_set_query	141	ZNF789	0.03632	Enrichr Queries,0.03632	TROAP,MND1,HMMR,MKI67,SMC4,AURKB,CENPE,CENPF,PRC1,UBE2T,NUSAP1,KIF20A,CCDC66,KIF20B,CEP55
	gene_set_query	142	CREB1	0.03659	Literature ChIP-seq,0.03659	PCNA,UQCRB,WBP4,TMA7,HMGB2,CACYBP,ZCRB1,SMC4,CENPA,LSM3,NDC80,CKS1B,CENPE,HIRIP3,MIS18BP1,PRC1,UBE2T,MAGOH,KIF20A
	gene_set_query	143	ZNF26	0.03671	GTEx Coexpression,0.03671	RAD51AP1,RAD50,DKC1,MIS18BP1,MAGOH,FBXO5,MKI67,KIF20B,MAGOHB,CENPA,CKS1B
	gene_set_query	144	TP53	0.03686	ARCHS4 Coexpression,0.03686	DHFR,GINS2,PCNA,ANP32A,NASP,DDX11,CDCA7,BIRC5,NPM3,AURKB
	gene_set_query	145	FOSL1	0.03704	Enrichr Queries,0.03704	EMP1,KIF23,HMMR,MKI67,AURKB,CCNB2,CENPE,PRC1,NUSAP1,CDK1,BIRC5,KIF20A,TGFBI,CEP55,DLGAP5
	gene_set_query	146	ZKSCAN4	0.03734	GTEx Coexpression,0.03734	CCNB2,PTTG1,SPAG5,CENPH,TROAP,SWT1,GEMIN6,CCDC77,CRLF3,RPP38
	gene_set_query	147	ZNF239	0.03747	ARCHS4 Coexpression,0.03747	RAD51AP1,GINS2,PCNA,NASP,UBE2T,CACYBP,KIF23,HMMR,PFDN4,EEF1E1
	gene_set_query	148	ZNF280C	0.03775	Enrichr Queries,0.03775	CDCA7,HMGB2,KIF23,MKI67,SMC4,AURKB,SMC2,CENPE,CENPF,DKC1,MIS18BP1,CDK1,BIRC5,CEP55,DLGAP5
	gene_set_query	149	TBXT	0.03796	GTEx Coexpression,0.03796	RAD51AP1,PCNA,CENPH,TMSB4X,RPA3,CENPK,NUSAP1,MND1,MKI67,AURKB
	gene_set_query	150	MSGN1	0.0387	ARCHS4 Coexpression,0.0387	CENPE,COX7B,TEX30,TMSB4X,MRPL39,CACYBP,MAGOHB,EEF1E1,FAIM
	gene_set_query	151	ZNF195	0.03917	Enrichr Queries,0.03917	PCNA,HMGB2,HMMR,SMC4,AURKB,CENPE,CENPF,NASP,MIS18BP1,NUSAP1,CPNE1,CDK1,KIF20B,DLGAP5
	gene_set_query	152	IKZF3	0.0392	GTEx Coexpression,0.0392	RAD51AP1,PCNA,TMSB4X,CENPK,NUSAP1,HMGB2,MND1,FBXO5,MKI67,AURKB
	gene_set_query	153	DR1	0.03983	GTEx Coexpression,0.03983	CCNB2,PTTG1,CENPH,MIS18BP1,PRC1,TROAP,CKAP2,KIF20B,SMC4,RPP38
	gene_set_query	154	TEAD2	0.03989	Enrichr Queries,0.03989	CDCA7,HMGB2,EMP1,KIF23,MKI67,AURKB,CKS1B,CCNB2,PRC1,NUSAP1,CDK1,BIRC5,KIF20A,TGFBI
	gene_set_query	155	HOXB7	0.03993	ARCHS4 Coexpression,0.03993	COX7B,CENPW,PRC1,COX17,NOL7,ZCRB1,SLIRP,CEP55,COX20
	gene_set_query	156	STAT2	0.0404	ReMap ChIP-seq,0.0404	WBP4,TAP2,MAGOHB,COX7C,LSM3,PSMB8,CKS1B,FAM111A,CCND3,PSMA3,DKC1,TMSB4X,DNAJC9,B2M
	gene_set_query	157	SPIB	0.04045	GTEx Coexpression,0.04045	RAD51AP1,GINS2,PCNA,TMSB4X,CENPK,NUSAP1,HMGB2,MKI67,AURKB,PSMB8
	gene_set_query	158	SMYD3	0.04054	ARCHS4 Coexpression,0.04054	GINS2,SARNP,UBE2T,NDUFB3,DNAJC9,MAGOHB,EEF1E1,LSM3,CKS1B
	gene_set_query	159	ZNF684	0.0406	Enrichr Queries,0.0406	HMGB2,MKI67,NDC80,AURKB,RAD51AP1,CENPE,CENPF,NASP,UBE2T,CDK1,FBXO5,SPDL1,KIF20B,DLGAP5
	gene_set_query	160	TFAP4	0.04131	Enrichr Queries,0.04131	GINS2,PCNA,CDCA7,HMGB2,KIF23,MKI67,NPM3,AURKB,CENPF,NASP,DKC1,UBE2T,CDK1,BIRC5
	gene_set_query	161	FOXJ2	0.04177	ARCHS4 Coexpression,0.04177	CCND3,COX7B,CCDC58,SLIRP,LSM5,PFDN4,EEF1E1,LSM3,CKS1B
	gene_set_query	162	ZBED2	0.04202	Enrichr Queries,0.04202	EMP1,HMMR,MKI67,NDC80,AURKB,PRC1,UBE2T,CDK1,BIRC5,KIF20A,TGFBI,CEP55,DLGAP5
	gene_set_query	163	ZNF624	0.04231	GTEx Coexpression,0.04231	CENPH,MIS18BP1,CKAP2,KIF23,SPDL1,CCDC77,KIF20B,EFCAB11,SMC2
	gene_set_query	164	SETDB1	0.04237	ENCODE ChIP-seq,0.04237	COX7B,GTF2A2,ARL6IP1,COX16,COX17,NDUFB3,CDCA7,HMGB2,NOL7,HMMR,EFCAB11,SMC4,COX7C,CENPA,CKS1B,RAD51AP1,CCNB2,MIS18BP1,MAGOH,NUSAP1,FBXO5,SPDL1,DLGAP5,CENPW,DDX11,CACYBP,FAM111A,CENPE,RAD50,CENPF,TLX3,CENPH,UBE2T,CDK1,CFAP36,CEP83,BIRC5,PPIH,KIF20A,KIF20B,CRLF3
	gene_set_query	165	MESP1	0.04238	ARCHS4 Coexpression,0.04238	DHFR,COX7B,GTF2A2,UQCRB,COX16,UBE2T,COX17,MND1,COX20
	gene_set_query	166	MYCN	0.04268	Literature ChIP-seq,0.04268	RAD51AP1,TROAP,COX17,TAP2,MRPL39,PFDN4,CRLF3,LSM3,NDC80,DLGAP5,AURKB
	gene_set_query	167	ZFP69	0.04294	GTEx Coexpression,0.04294	DHFR,TMSB4X,NOL7,GEMIN6,FBXO5,SPDL1,DNAJC8,MAGOHB,SMC2
	gene_set_query	168	ZNF57	0.043	ARCHS4 Coexpression,0.043	GINS2,PSMA3,PCNA,DKC1,UBE2T,MRPL39,CACYBP,EEF1E1,CKS1B
	gene_set_query	169	ZNF165	0.04345	Enrichr Queries,0.04345	EMP1,KIF23,HMMR,NDC80,AURKB,CENPE,CENPF,PRC1,CDK1,BIRC5,KIF20A,CEP55,DLGAP5
	gene_set_query	170	ZNF66	0.04356	GTEx Coexpression,0.04356	RAD51AP1,PCNA,MIS18BP1,CENPK,NUSAP1,FBXO5,MKI67,KIF20B,AURKB
	gene_set_query	171	ZNF45	0.04361	ARCHS4 Coexpression,0.04361	PCNA,SPAG5,CKAP2,CFAP36,KIF23,KIF20A,SMC4,NDC80,SPC24
	gene_set_query	172	ZBTB16	0.04377	ReMap ChIP-seq,0.04377	COX7B,ARL6IP1,ANP32A,TROAP,CACYBP,SMC4,CENPA,LSM3,PTTG1,FBXO5,SPDL1,CCDC77,RPP38
	gene_set_query	173	ARNT	0.04423	ARCHS4 Coexpression,0.04423	CENPW,TMA7,NDUFAF2,NOL7,SLIRP,LSM5,EEF1E1,COX7C,LSM3
	gene_set_query	174	ATF6B	0.0448	GTEx Coexpression,0.0448	DNAJC19,FAM111A,WBP4,CPNE1,NDUFAF2,ZCRB1,SLIRP,PFDN4
	gene_set_query	175	ZNF202	0.04484	ARCHS4 Coexpression,0.04484	DHFR,PCNA,ANP32A,NASP,SPAG5,DDX11,HMMR,NPM3,DLGAP5
	gene_set_query	176	POU4F1	0.04543	GTEx Coexpression,0.04543	RAD51AP1,GINS2,CENPH,UBE2T,NUSAP1,MRPL39,MND1,CCDC77
	gene_set_query	177	THAP9	0.04558	Enrichr Queries,0.04558	CDCA7,CKAP2,SMC4,AURKB,CENPF,NASP,CENPH,MIS18BP1,UBE2T,CDK1,KIF20B,DLGAP5
	gene_set_query	178	TCF3	0.04605	GTEx Coexpression,0.04605	CCNB2,GINS2,PTTG1,NASP,SPAG5,CENPH,TROAP,MND1
	gene_set_query	179	ADNP2	0.04607	ARCHS4 Coexpression,0.04607	DHFR,PCNA,NASP,SPAG5,KIF23,HMMR,KIF20B,SMC4,DLGAP5
	gene_set_query	180	MYC	0.0463	Enrichr Queries,0.0463	PCNA,HMGB2,EMP1,MKI67,AURKB,CCNB2,PRC1,NUSAP1,CDK1,BIRC5,TGFBI,B2M
	gene_set_query	181	ZNF32	0.04667	GTEx Coexpression,0.04667	DNAJC19,UQCRB,COX17,WBP4,NDUFAF2,SLIRP,COX7C
	gene_set_query	182	ZNF576	0.04668	ARCHS4 Coexpression,0.04668	COX7B,GTF2A2,ANAPC15,CCDC58,COX17,SLIRP,LSM5,EEF1E1,LSM3
	gene_set_query	183	ZNF551	0.04701	Enrichr Queries,0.04701	CDCA7,HMGB2,MKI67,AURKB,CCNB2,CENPE,CENPF,PRC1,BIRC5,KIF20A,KIF20B,DLGAP5
	gene_set_query	184	ZFP64	0.04729	GTEx Coexpression,0.04729	RAD50,PCNA,CDCA7,KIF20B,CENPA,SMC2,CKS1B
	gene_set_query	185	PITX1	0.04772	Enrichr Queries,0.04772	GINS2,EMP1,MKI67,AURKB,CCNB2,CENPF,PTTG1,NUSAP1,CDK1,BIRC5,TGFBI,DLGAP5
	gene_set_query	186	OTX1	0.04791	ARCHS4 Coexpression,0.04791	DHFR,CCNB2,GINS2,CCDC34,UBE2T,NUSAP1,HMGB2,MND1,B2M
	gene_set_query	187	NRL	0.04792	GTEx Coexpression,0.04792	DNAJC19,ANAPC15,COX17,NDUFB3,MRPS31,SLIRP,PTS
	gene_set_query	188	ZNF114	0.04843	Enrichr Queries,0.04843	CDCA7,EMP1,KIF23,HMMR,MKI67,NDC80,AURKB,CDK1,BIRC5,KIF20A,TGFBI,DLGAP5
	gene_set_query	189	RHOXF2	0.04853	ARCHS4 Coexpression,0.04853	DKC1,PPIH,CACYBP,DNAJC9,MND1,PDCD2,HMMR,EEF1E1,SMC4
	gene_set_query	190	ZBTB37	0.04854	GTEx Coexpression,0.04854	FAM111A,COX16,NDUFAF2,SLIRP,EEF1E1,LSM3,PTS
	gene_set_query	191	ZNF569	0.04916	GTEx Coexpression,0.04916	GTF2A2,HIRIP3,TEX30,CCDC34,CFAP36,EFCAB11,PFDN4
	gene_set_query	192	MTF2	0.04975	ARCHS4 Coexpression,0.04975	RAD51AP1,GINS2,PSMA3,NASP,SARNP,CENPK,LSM5,EEF1E1
	gene_set_query	193	HSFX1	0.04978	GTEx Coexpression,0.04978	DNAJC19,HACD1,COX7B,EIF4E3,UQCRB,NDUFB3,WBP4
	gene_set_query	194	SALL3	0.05037	ARCHS4 Coexpression,0.05037	RAD51AP1,GINS2,CENPE,CENPF,NASP,CENPK,NUSAP1,SMC2
	gene_set_query	195	ZNF790	0.0504	GTEx Coexpression,0.0504	RAD50,CCDC58,WBP4,NDUFAF2,MRPS31,MRPL39,GEMIN6
	gene_set_query	196	MAFF	0.05051	ReMap ChIP-seq,0.05051	PCNA,COX16,SIVA1,CCDC34,CACYBP,AURKB,CKS1B,CENPE,CCND3,PRC1,DNAJC8,MXD3,COX20
	gene_set_query	197	ZNF184	0.05057	Enrichr Queries,0.05057	HMGB2,CKAP2,MKI67,NDC80,AURKB,SMC2,CENPE,CENPF,MIS18BP1,CDK1,FBXO5,DLGAP5
	gene_set_query	198	SP1	0.05085	ENCODE ChIP-seq,0.05085	GTF2A2,ANP32A,COX16,NDUFB3,MRPS31,MRPL39,EFCAB11,COX7C,AURKB,CCNB2,MAGOH,NUSAP1,CPNE1,B2M,GINS2,CENPW,SPAG5,KIF23,MAGOHB,NPM3,PSMA3,PRC1,UBE2T,NDUFAF2,BIRC5,PPIH,PDCD2,DNAJC8,CCDC66,MPHOSPH8,MXD3,SPC24
	gene_set_query	199	GTF3A	0.05103	GTEx Coexpression,0.05103	DNAJC19,COX7B,UQCRB,COX17,NDUFB3,SLIRP,COX7C
	gene_set_query	200	ZNF620	0.05128	Enrichr Queries,0.05128	GINS2,MKI67,AURKB,RAD51AP1,CENPF,NASP,CENPK,BIRC5,KIF20A,KIF20B,CEP55,DLGAP5
	gene_set_query	201	ZNF547	0.0516	ARCHS4 Coexpression,0.0516	COX16,SARNP,NDUFB3,CENPK,CCDC66,PFDN4,LSM3,COX20
	gene_set_query	202	TET1	0.05221	ARCHS4 Coexpression,0.05221	RAD51AP1,CENPE,CENPF,NASP,HMMR,KIF20B,B2M,DLGAP5
	gene_set_query	203	TIGD3	0.05271	Enrichr Queries,0.05271	SPAG5,CDCA7,HMGB2,MKI67,NDC80,AURKB,CENPF,PRC1,CDK1,BIRC5,CEP55,SPC24
	gene_set_query	204	OTX2	0.05283	ARCHS4 Coexpression,0.05283	CCNB2,GINS2,PCNA,PTTG1,SPDL1,CCDC77,DLGAP5,CKS1B
	gene_set_query	205	NKX25	0.05289	GTEx Coexpression,0.05289	HACD1,COX7B,UQCRB,COX17,NDUFB3,COX7C
	gene_set_query	206	SALL4	0.05342	Enrichr Queries,0.05342	CENPF,CDCA7,CDK1,HMGB2,BIRC5,KIF20A,HMMR,TGFBI,MKI67,DLGAP5,AURKB
	gene_set_query	207	RAG1	0.05344	ARCHS4 Coexpression,0.05344	FAM111A,CCND3,PCNA,ANP32A,CDCA7,HMGB2,MKI67,SMC4
	gene_set_query	208	KMT2B	0.05387	ReMap ChIP-seq,0.05387	PCNA,CCDC58,NPM3,NDC80,CENPE,CCND3,HIRIP3,MAGOH,DNAJC9,KIF20A,CCDC77,EEF1E1
	gene_set_query	209	ALX1	0.05405	ARCHS4 Coexpression,0.05405	CENPW,UBE2T,CCDC58,MAGOHB,EEF1E1,LSM3,AURKB,CKS1B
	gene_set_query	210	YBX2	0.05413	Enrichr Queries,0.05413	CENPF,PTTG1,CDK1,HMGB2,BIRC5,KIF20A,HMMR,TGFBI,MKI67,DLGAP5,AURKB
	gene_set_query	211	NME2	0.05414	GTEx Coexpression,0.05414	DKC1,MAGOH,PDCD2,MAGOHB,NPM3,CKS1B
	gene_set_query	212	FOXE3	0.05467	ARCHS4 Coexpression,0.05467	DHFR,ANP32A,SPAG5,PRC1,DDX11,MAGOH,SPDL1,NPM3
	gene_set_query	213	THAP4	0.05476	GTEx Coexpression,0.05476	DNAJC19,COX7B,COX17,NDUFB3,SLIRP,COX7C
	gene_set_query	214	FOXO3	0.05488	Literature ChIP-seq,0.05488	CDCA7,APIP,NOL7,MRPL39,PTS,SMC2,CCND3,MAGOH,NUSAP1,CEP55,DNAJC19,TYW5,DDX11,ZCRB1,LSM5,MAGOHB,NPM3,NDC80,PSMB8,ARC,CENPF,CENPK,CEP83,PDCD2,DNAJC8,CCDC66,EEF1E1
	gene_set_query	215	ZNF485	0.05538	GTEx Coexpression,0.05538	RAD50,DKC1,CCDC58,PDCD2,LSM5,NPM3
	gene_set_query	216	ZNF639	0.05556	Enrichr Queries,0.05556	NASP,MIS18BP1,PRC1,UBE2T,CDK1,HMGB2,BIRC5,FBXO5,MKI67,SMC4,AURKB
	gene_set_query	217	NEUROG1	0.05663	GTEx Coexpression,0.05663	DNAJC19,COX7B,COX17,NDUFB3,MRPS31,SLIRP
	gene_set_query	218	REST	0.05713	ARCHS4 Coexpression,0.05713	CENPE,NASP,MIS18BP1,KIF20B,SMC4,COX7B2,SMC2
	gene_set_query	219	ZBTB1	0.05725	GTEx Coexpression,0.05725	FAM111A,RAD50,MIS18BP1,TMSB4X,HAUS3,FBXO5
	gene_set_query	220	KIN	0.05769	Enrichr Queries,0.05769	PCNA,NASP,PRC1,CDK1,HMGB2,BIRC5,KIF23,SMC4,NDC80,AURKB,SMC2
	gene_set_query	221	NCOA3	0.05787	GTEx Coexpression,0.05787	MIS18BP1,TMSB4X,NUSAP1,HMGB2,FBXO5,MKI67
	gene_set_query	222	LIN28B	0.05835	ARCHS4 Coexpression,0.05835	RAD51AP1,NASP,CENPH,HMMR,EEF1E1,DLGAP5,CKS1B
	gene_set_query	223	ZNF121	0.0584	Enrichr Queries,0.0584	CENPE,CENPF,NASP,CDCA7,HMGB2,MKI67,KIF20B,SMC4,DLGAP5,AURKB
	gene_set_query	224	ZNF267	0.05849	GTEx Coexpression,0.05849	MIS18BP1,TMSB4X,HMGB2,CRLF3,B2M,PSMB8
	gene_set_query	225	ZBTB39	0.05897	ARCHS4 Coexpression,0.05897	DHFR,PCNA,ANP32A,NASP,SPAG5,DDX11,DLGAP5
	gene_set_query	226	SP100	0.05912	GTEx Coexpression,0.05912	FAM111A,MIS18BP1,TMSB4X,TAP2,B2M,PSMB8
	gene_set_query	227	TBPL1	0.05958	ARCHS4 Coexpression,0.05958	PSMA3,GTF2A2,PTTG1,LSM5,MAGOHB,EEF1E1,DLGAP5
	gene_set_query	228	ZBTB32	0.05974	GTEx Coexpression,0.05974	CCNB2,PTTG1,TEX30,CCDC34,SPAG5,COX7B2
	gene_set_query	229	TCFL5	0.05983	Enrichr Queries,0.05983	CCNB2,NUSAP1,CPNE1,CDK1,EMP1,BIRC5,KIF20A,TGFBI,SMC4,AURKB
	gene_set_query	230	STAT3	0.0602	ARCHS4 Coexpression,0.0602	UBE2T,CCDC58,TAP2,SLIRP,LSM5,PFDN4,LSM3
	gene_set_query	231	NKX12	0.06081	ARCHS4 Coexpression,0.06081	RAD51AP1,PSMA3,NASP,HMMR,EEF1E1,NPM3,DLGAP5
	gene_set_query	232	NKRF	0.06143	ARCHS4 Coexpression,0.06143	DHFR,ANP32A,SPAG5,PRC1,HMMR,SMC4,CEP55
	gene_set_query	233	IRF5	0.06161	GTEx Coexpression,0.06161	TMSB4X,NUSAP1,HMGB2,CRLF3,AURKB,PSMB8
	gene_set_query	234	GFI1B	0.06197	Enrichr Queries,0.06197	CCNB2,CCND3,UBE2T,NUSAP1,CDK1,HMGB2,BIRC5,TGFBI,MKI67,AURKB
	gene_set_query	235	KLF15	0.06223	GTEx Coexpression,0.06223	DNAJC19,SIVA1,WBP4,GAS2,CRLF3
	gene_set_query	236	ZNF155	0.06265	ARCHS4 Coexpression,0.06265	GINS2,PCNA,PTTG1,SPDL1,CCDC77,DLGAP5
	gene_set_query	237	SLC2A4RG	0.06268	Enrichr Queries,0.06268	CDKN2D,GINS2,PTTG1,SIVA1,NUSAP1,HMGB2,MXD3,AURKB,PSMB8
	gene_set_query	238	ZNF358	0.06285	GTEx Coexpression,0.06285	DNAJC19,UQCRB,MIS18BP1,COX7C,COX20
	gene_set_query	239	ZNF676	0.06327	ARCHS4 Coexpression,0.06327	PSMA3,NASP,HMMR,COX7B2,CENPA,CKS1B
	gene_set_query	240	DPF1	0.06339	Enrichr Queries,0.06339	GINS2,CENPF,UBE2T,CDCA7,CDK1,BIRC5,KIF20A,MKI67,AURKB
	gene_set_query	241	TOPORS	0.06347	GTEx Coexpression,0.06347	TEX30,SWT1,GEMIN6,CCDC77,RPP38
	gene_set_query	242	IRF1	0.06397	ReMap ChIP-seq,0.06397	WBP4,TAP2,CACYBP,PSMB8,CKS1B,FAM111A,PSMA3,TMSB4X,TGFBI,DNAJC8,B2M,MXD3
	gene_set_query	243	ZNF208	0.06409	GTEx Coexpression,0.06409	HACD1,COX7B,UQCRB,COX7C,COX20
	gene_set_query	244	ZNF829	0.0641	Enrichr Queries,0.0641	CENPE,CENPF,MIS18BP1,BIRC5,KIF20B,SMC4,DLGAP5,AURKB,SMC2
	gene_set_query	245	TIGD2	0.0645	ARCHS4 Coexpression,0.0645	PCNA,HMMR,SMC4,B2M,CENPA,CEP55
	gene_set_query	246	KAT7	0.06511	ARCHS4 Coexpression,0.06511	COX7B,CCDC58,CENPK,ZC3H8,GEMIN6,EFCAB11
	gene_set_query	247	ETS1	0.06534	GTEx Coexpression,0.06534	MIS18BP1,TMSB4X,TAP2,B2M,PSMB8
	gene_set_query	248	SOX4	0.06553	Enrichr Queries,0.06553	PRC1,NUSAP1,CDK1,HMGB2,EMP1,TGFBI,MKI67,B2M,AURKB
	gene_set_query	249	ZNF416	0.06572	ARCHS4 Coexpression,0.06572	PCNA,PTTG1,HAUS3,FBXO5,RPP38,DLGAP5
	gene_set_query	250	ZNF799	0.06596	GTEx Coexpression,0.06596	TYW5,MIS18BP1,CRLF3,MXD3,PSMB8
	gene_set_query	251	NFE2L3	0.06624	Enrichr Queries,0.06624	CDCA7,CDK1,EMP1,KIF20A,TGFBI,MKI67,CEP55,DLGAP5,AURKB
	gene_set_query	252	ZNF706	0.06634	ARCHS4 Coexpression,0.06634	DNAJC19,COX7B,DYNLT1,COX17,NDUFB3,LSM3
	gene_set_query	253	REPIN1	0.06658	GTEx Coexpression,0.06658	DNAJC19,COX16,CCDC58,COX17,COX7C
	gene_set_query	254	ZNF480	0.06695	Enrichr Queries,0.06695	CENPE,CENPF,MIS18BP1,FBXO5,HMMR,MKI67,KIF20B,SMC4,AURKB
	gene_set_query	255	POU2F1	0.06734	ReMap ChIP-seq,0.06734	CCDC34,SRD5A1,CCDC58,SWT1,CKAP2,CCNB2,PRC1,UBE2T,TMSB4X,CENPK,CFAP36,CRLF3
	gene_set_query	256	ZKSCAN5	0.06783	GTEx Coexpression,0.06783	HIRIP3,GEMIN6,DNAJC9,CCDC77,RPP38
	gene_set_query	257	GSC	0.06818	ARCHS4 Coexpression,0.06818	GTF2A2,PCNA,ARL6IP1,FBXO5,LSM5,CKS1B
	gene_set_query	258	ZNF682	0.06838	Enrichr Queries,0.06838	RAD51AP1,CENPF,CDCA7,CDK1,HMGB2,KIF20B,DLGAP5,AURKB
	gene_set_query	259	ZNF747	0.06845	GTEx Coexpression,0.06845	DNAJC19,HACD1,ANAPC15,SIVA1,WBP4
	gene_set_query	260	GATA4	0.06907	GTEx Coexpression,0.06907	COX7B,UQCRB,NDUFB3,CEP83,COX7C
	gene_set_query	261	HOXA1	0.06941	ARCHS4 Coexpression,0.06941	PCNA,UBE2T,SPDL1,NPM3,CEP55,CKS1B
	gene_set_query	262	ZNF816	0.0697	GTEx Coexpression,0.0697	TYW5,MIS18BP1,HAUS3,DNAJC9,FBXO5
	gene_set_query	263	ZNF280A	0.0698	Enrichr Queries,0.0698	CENPE,CPNE1,CDCA7,CDK1,EMP1,BIRC5,DLGAP5,AURKB
	gene_set_query	264	TBX22	0.07002	ARCHS4 Coexpression,0.07002	PSMA3,NASP,NDUFAF2,MRPL39,CCDC66,EEF1E1
	gene_set_query	265	ZNF544	0.07032	GTEx Coexpression,0.07032	CCNB2,PTTG1,SPAG5,TROAP,CKAP2
	gene_set_query	266	ZFP82	0.07051	Enrichr Queries,0.07051	CENPE,CENPF,CPNE1,CDCA7,HMGB2,EMP1,MKI67,AURKB
	gene_set_query	267	TCF7L1	0.07064	ARCHS4 Coexpression,0.07064	NASP,SARNP,CENPK,TAP2,GEMIN6,SLIRP
	gene_set_query	268	CEBPG	0.07071	ReMap ChIP-seq,0.07071	CENPW,DKC1,UBE2T,RPA3,CENPK,DNAJC8,EEF1E1,LSM3,AURKB,SMC2,COX20
	gene_set_query	269	TBX5	0.07094	GTEx Coexpression,0.07094	HACD1,COX7B,UQCRB,NDUFB3,COX7C
	gene_set_query	270	NKX26	0.07156	GTEx Coexpression,0.07156	HACD1,COX7B,UQCRB,NDUFB3,COX7C
	gene_set_query	271	TFAP2D	0.07187	ARCHS4 Coexpression,0.07187	PCNA,PTTG1,TROAP,SPDL1,CCDC77,DLGAP5
	gene_set_query	272	SOX11	0.07194	Enrichr Queries,0.07194	CCNB2,CENPF,CDCA7,CDK1,HMGB2,BIRC5,MKI67,AURKB
	gene_set_query	273	ZNF792	0.07218	GTEx Coexpression,0.07218	BEX4,MIS18BP1,TAP2,B2M,PSMB8
	gene_set_query	274	HIC2	0.07248	ARCHS4 Coexpression,0.07248	DHFR,NASP,SPAG5,HMMR,NPM3,B2M
	gene_set_query	275	ZNF443	0.07265	Enrichr Queries,0.07265	CENPE,UBE2T,HMGB2,MKI67,KIF20B,DLGAP5,AURKB,SMC2
	gene_set_query	276	TCF24	0.07281	GTEx Coexpression,0.07281	COX7B,UQCRB,COX17,NDUFB3,COX7C
	gene_set_query	277	CHAMP1	0.0731	ARCHS4 Coexpression,0.0731	DHFR,PCNA,ANP32A,NASP,DDX11,SMC4
	gene_set_query	278	PDX1	0.07317	Literature ChIP-seq,0.07317	EIF4E3,PCNA,UQCRB,APIP,MRPS31,CACYBP,NDC80,PSMB8,CKS1B,RPA3,NUSAP1,KIF20A,CCDC77
	gene_set_query	279	ZNF518A	0.07336	Enrichr Queries,0.07336	CENPF,MIS18BP1,CDK1,MKI67,KIF20B,SMC4,AURKB,SMC2
	gene_set_query	280	ZNF543	0.07343	GTEx Coexpression,0.07343	RAD50,CENPH,MRPL39,CCDC77,RPP38
	gene_set_query	281	GPBP1	0.07405	GTEx Coexpression,0.07405	HIRIP3,TEX30,NASP,CCDC34,CFAP36
	gene_set_query	282	YY1	0.07432	ARCHS4 Coexpression,0.07432	DHFR,PCNA,ANP32A,DKC1,HMMR,SMC4
	gene_set_query	283	ZNF565	0.07467	GTEx Coexpression,0.07467	WBP4,NDUFAF2,GEMIN6,PFDN4,RPP38
	gene_set_query	284	XPA	0.07479	Enrichr Queries,0.07479	RAD50,PCNA,CDK1,HMGB2,TGFBI,SMC4,B2M,AURKB
	gene_set_query	285	ZNF286A	0.07494	ARCHS4 Coexpression,0.07494	CENPE,PSMA3,NASP,MRPL39,BIRC5
	gene_set_query	286	TRAFD1	0.0753	GTEx Coexpression,0.0753	MIS18BP1,HMGB2,CRLF3,MXD3,PSMB8
	gene_set_query	287	ZNF256	0.0755	Enrichr Queries,0.0755	BEX4,CENPF,NUSAP1,BIRC5,HMMR,MKI67,DLGAP5,AURKB
	gene_set_query	288	TBP	0.07555	ARCHS4 Coexpression,0.07555	PSMA3,ANAPC15,CENPK,MRPL39,EEF1E1
	gene_set_query	289	DLX2	0.07592	GTEx Coexpression,0.07592	ARL6IP1,CKAP2,KIF20A,TGFBI,SPDL1
	gene_set_query	290	HOXA10	0.07621	Enrichr Queries,0.07621	NRN1,NUSAP1,EMP1,BIRC5,KIF20A,TGFBI,AURKB,PSMB8
	gene_set_query	291	FOS	0.07627	ENCODE ChIP-seq,0.07627	ARL6IP1,ANP32A,TROAP,NDUFB3,HMGB2,HMMR,MKI67,EFCAB11,CENPA,AURKB,CKS1B,CCNB2,NUSAP1,FBXO5,B2M,DLGAP5,CDKN2D,GINS2,SIVA1,TMA7,CKAP2,PSMA3,CENPF,SARNP,UBE2T,CENPK,CDK1,NDUFAF2,CFAP36,KIF20A,DNAJC8,CCDC66,KIF20B,EEF1E1,MPHOSPH8,MXD3,SPC24
	gene_set_query	292	ZNF570	0.07654	GTEx Coexpression,0.07654	GTF2A2,GEMIN6,CCDC77,EFCAB11,RPP38
	gene_set_query	293	ZNF354A	0.07678	ARCHS4 Coexpression,0.07678	PSMA3,GTF2A2,MRPL39,LSM5,PFDN4
	gene_set_query	294	ZNF143	0.0774	ARCHS4 Coexpression,0.0774	PSMA3,GTF2A2,TEX30,MRPL39,EEF1E1
	gene_set_query	295	CEBPB	0.07744	ReMap ChIP-seq,0.07744	TMSB4X,WBP4,EMP1,CACYBP,TGFBI,DNAJC8,EEF1E1,AURKB,SPC24,COX20,CKS1B
	gene_set_query	296	TBX20	0.07778	GTEx Coexpression,0.07778	HACD1,COX7B,UQCRB,NDUFB3,COX7C
	gene_set_query	297	ZNF266	0.07801	ARCHS4 Coexpression,0.07801	SIVA1,HAUS3,CRLF3,B2M,PSMB8
	gene_set_query	298	ZNF131	0.07862	ARCHS4 Coexpression,0.07862	CENPK,GEMIN6,CCDC66,EFCAB11,SPC24
	gene_set_query	299	ZNF141	0.07906	Enrichr Queries,0.07906	CENPE,CENPF,NASP,CDCA7,HMGB2,MKI67,KIF20B,AURKB
	gene_set_query	300	LIN54	0.07924	ARCHS4 Coexpression,0.07924	FAM111A,NUSAP1,KIF23,SPC24,SMC2
	gene_set_query	301	VDR	0.07927	Literature ChIP-seq,0.07927	COX7B,COX16,NDUFB3,HMGB2,NOL7,MRPS31,ZC3H8,CENPA,SMC2,CKS1B,RAD51AP1,HIRIP3,CCDC77,CDKN2D,DYNLT1,SPAG5,TMA7,CKAP2,MAGOHB,NASP,SARNP,CFAP36,PPIH,GEMIN6,PDCD2,CCDC66,CRLF3,COX20
	gene_set_query	302	ZNF678	0.07977	Enrichr Queries,0.07977	CENPE,CENPF,UBE2T,MKI67,KIF20B,DLGAP5,AURKB,SMC2
	gene_set_query	303	ZNF132	0.08027	GTEx Coexpression,0.08027	RAD50,MRPS31,ZC3H8,GEMIN6,CCDC66
	gene_set_query	304	NFXL1	0.08048	Enrichr Queries,0.08048	CENPE,MIS18BP1,TGFBI,MKI67,SMC4,DLGAP5,AURKB,SMC2
	gene_set_query	305	IRF7	0.0809	GTEx Coexpression,0.0809	TAP2,CRLF3,B2M,MXD3,PSMB8
	gene_set_query	306	ZNF296	0.08152	GTEx Coexpression,0.08152	NUSAP1,PPIH,CRLF3,AURKB,PSMB8
	gene_set_query	307	JUN	0.0817	ARCHS4 Coexpression,0.0817	ARC,PSMA3,EMP1,HMMR,EEF1E1
	gene_set_query	308	ZNF326	0.08191	Enrichr Queries,0.08191	NASP,CDK1,HMGB2,CACYBP,MKI67,SMC4,AURKB,SMC2
	gene_set_query	309	E2F6	0.08231	ARCHS4 Coexpression,0.08231	PSMA3,PCNA,CENPH,B2M,CENPA
	gene_set_query	310	JRKL	0.08276	GTEx Coexpression,0.08276	CCNB2,GEMIN6,KIF23,SMC4
	gene_set_query	311	PRDM9	0.08292	ARCHS4 Coexpression,0.08292	DHFR,PRC1,DDX11,CKAP2,SMC4
	gene_set_query	312	GATA1	0.08333	Enrichr Queries,0.08333	CCNB2,CCND3,CDK1,BIRC5,TGFBI,MKI67,KIF20B,AURKB
	gene_set_query	313	ZNF28	0.08339	GTEx Coexpression,0.08339	RAD50,MIS18BP1,HAUS3,FBXO5
	gene_set_query	314	ZNF655	0.08354	ARCHS4 Coexpression,0.08354	UBE2T,PFDN4,CRLF3,B2M,CKS1B
	gene_set_query	315	ZNF581	0.08405	Enrichr Queries,0.08405	CENPF,PTTG1,SIVA1,HMGB2,TGFBI,NPM3,AURKB
	gene_set_query	316	NANOG	0.08415	ARCHS4 Coexpression,0.08415	NASP,CENPK,GEMIN6,SLIRP,EEF1E1
	gene_set_query	317	ATF2	0.08475	ENCODE ChIP-seq,0.08475	PCNA,COX16,NOL7,MRPS31,MRPL39,ARPP19,COX7C,MIS18BP1,CPNE1,FBXO5,SPDL1,CCDC77,CENPW,SIVA1,SWT1,ZCRB1,MAGOHB,LSM3,NDC80,FAM111A,CENPE,NASP,SARNP,CENPK,CEP83,PPIH,DNAJC9,KIF20A,DNAJC8,SLIRP,KIF20B,PFDN4
	gene_set_query	318	ZFP42	0.08477	ARCHS4 Coexpression,0.08477	PSMA3,NASP,SLIRP,EEF1E1,DLGAP5
	gene_set_query	319	AR	0.08537	Literature ChIP-seq,0.08537	DHFR,CCDC34,CDK1,KIF23,DNAJC9,MND1,KIF20A,NDC80
	gene_set_query	320	ATF1	0.08538	ARCHS4 Coexpression,0.08538	PSMA3,PCNA,DKC1,CACYBP,HMMR
	gene_set_query	321	ZNF845	0.08547	Enrichr Queries,0.08547	CENPE,RAD50,CENPF,MIS18BP1,MKI67,KIF20B,AURKB
	gene_set_query	322	ESRRG	0.08587	GTEx Coexpression,0.08587	COX7B,COX16,NDUFB3,COX7C
	gene_set_query	323	ZNF567	0.08618	Enrichr Queries,0.08618	CENPE,CENPF,MIS18BP1,HMGB2,CKAP2,BIRC5,AURKB
	gene_set_query	324	HOXD13	0.08722	ARCHS4 Coexpression,0.08722	DHFR,ANP32A,PRC1,DDX11,NPM3
	gene_set_query	325	RFX5	0.08754	ReMap ChIP-seq,0.08754	CDKN2D,PCNA,NASP,TAP2,TMA7,CKAP2,DNAJC8,B2M,AURKB,PSMB8,CKS1B
	gene_set_query	326	ZNF91	0.08761	Enrichr Queries,0.08761	CENPF,CDK1,HMGB2,TGFBI,MKI67,B2M,AURKB
	gene_set_query	327	MSC	0.08774	GTEx Coexpression,0.08774	TMSB4X,FBXO5,MAGOHB,CKS1B
	gene_set_query	328	ETV5	0.08784	ARCHS4 Coexpression,0.08784	NUSAP1,BIRC5,KIF23,B2M,PSMB8
	gene_set_query	329	MSANTD3	0.08836	GTEx Coexpression,0.08836	PSMA3,WBP4,NDUFAF2,SLIRP
	gene_set_query	330	FOXD1	0.08899	GTEx Coexpression,0.08899	KIF23,KIF20A,TGFBI,SPDL1
	gene_set_query	331	CTCFL	0.08903	Enrichr Queries,0.08903	EIF4E3,UBE2T,CPNE1,HMGB2,BIRC5,TGFBI,AURKB
	gene_set_query	332	MYF5	0.08907	ARCHS4 Coexpression,0.08907	FAM111A,DYNLT1,BIRC5,TGFBI,SPC24
	gene_set_query	333	NANOGP8	0.08968	ARCHS4 Coexpression,0.08968	PSMA3,NASP,HMMR,EEF1E1,DLGAP5
	gene_set_query	334	KLF17	0.08974	Enrichr Queries,0.08974	CENPF,UBE2T,CPNE1,CDCA7,BIRC5,MKI67,AURKB
	gene_set_query	335	ZBTB47	0.09023	GTEx Coexpression,0.09023	DNAJC19,WBP4,ZCRB1,SLIRP
	gene_set_query	336	HOXB9	0.09029	ARCHS4 Coexpression,0.09029	DHFR,ANP32A,SPAG5,PRC1,DDX11
	gene_set_query	337	ZNF721	0.09046	Enrichr Queries,0.09046	UQCRB,HMGB2,SMC4,B2M,ARPP19,COX7C,AURKB
	gene_set_query	338	ZNF221	0.09085	GTEx Coexpression,0.09085	RAD50,DNAJC9,FBXO5,SMC2
	gene_set_query	339	ZNF302	0.09091	ARCHS4 Coexpression,0.09091	COX7B,UQCRB,CCDC34,CCDC58,ZC3H8
	gene_set_query	340	DUX4	0.09091	ReMap ChIP-seq,0.09091	HIRIP3,PTTG1,TYW5,DYNLT1,PRC1,CDK1,GEMIN6,HMMR,MAGOHB,MPHOSPH8
	gene_set_query	341	ZBED3	0.09117	Enrichr Queries,0.09117	MIS18BP1,UBE2T,CDCA7,HMGB2,EMP1,MKI67,AURKB
	gene_set_query	342	KLF1	0.09146	Literature ChIP-seq,0.09146	UQCRB,ANP32A,SIVA1,NDUFB3,CDCA7,TMA7,MKI67,LSM5,ARPP19,PSMA3,CENPF,NASP,MAGOH,NUSAP1,PPIH,PDCD2,MXD3
	gene_set_query	343	PBX2	0.09147	GTEx Coexpression,0.09147	FAM111A,CCND3,CPNE1,MXD3
	gene_set_query	344	FOXD2	0.09152	ARCHS4 Coexpression,0.09152	COX7B,CCDC58,COX17,ZC3H8,LSM3
	gene_set_query	345	ZBTB12	0.09188	Enrichr Queries,0.09188	CDCA7,CDK1,HMGB2,BIRC5,KIF20A,MKI67,AURKB
	gene_set_query	346	ZBTB45	0.0921	GTEx Coexpression,0.0921	ANAPC15,NASP,NOL7,CEP83
	gene_set_query	347	TFDP2	0.09259	Enrichr Queries,0.09259	CENPF,NASP,NUSAP1,CDK1,HMGB2,MKI67,AURKB
	gene_set_query	348	ZNF701	0.09272	GTEx Coexpression,0.09272	TYW5,MIS18BP1,CRLF3,MXD3
	gene_set_query	349	ZNF449	0.09275	ARCHS4 Coexpression,0.09275	CENPE,SPDL1,ARPP19,DLGAP5
	gene_set_query	350	FLI1	0.09322	ENCODE ChIP-seq,0.09322	ANAPC15,ARL6IP1,COX17,NDUFB3,HMGB2,MRPS31,MRPL39,SMC4,AURKB,SMC2,RAD51AP1,MAGOH,FBXO5,SPDL1,CCDC77,DLGAP5,GINS2,CENPW,TEX30,SPAG5,SWT1,CACYBP,KIF23,LSM5,KNSTRN,NDC80,RAD50,CENPF,CENPH,RPA3,CDK1,BIRC5,PPIH,DNAJC9,PDCD2,KIF20B
	gene_set_query	351	ZFP1	0.0933	Enrichr Queries,0.0933	CDK1,HMGB2,CKAP2,MKI67,SMC4,AURKB,SMC2
	gene_set_query	352	ZNF557	0.09334	GTEx Coexpression,0.09334	TYW5,MIS18BP1,FBXO5,CRLF3
	gene_set_query	353	ZBTB24	0.09337	ARCHS4 Coexpression,0.09337	HAUS3,PDCD2,CRLF3,B2M
	gene_set_query	354	SPDEF	0.09402	Enrichr Queries,0.09402	CCNB2,CENPE,NUSAP1,CDK1,BIRC5,KIF20A,AURKB
	gene_set_query	355	ZNF600	0.09459	GTEx Coexpression,0.09459	FAM111A,HAUS3,ZCRB1,SLIRP
	gene_set_query	356	ZNF227	0.09459	ARCHS4 Coexpression,0.09459	PCNA,KIF23,FBXO5,DLGAP5
	gene_set_query	357	HIF1A	0.09473	Enrichr Queries,0.09473	PCNA,CDK1,HMGB2,EMP1,TGFBI,B2M,AURKB
	gene_set_query	358	ZNF200	0.09521	GTEx Coexpression,0.09521	GTF2A2,TEX30,SWT1,RPP38
	gene_set_query	359	ZNF711	0.09521	ARCHS4 Coexpression,0.09521	DHFR,PRC1,DDX11,CKAP2
	gene_set_query	360	PHF20	0.09582	ARCHS4 Coexpression,0.09582	MRPL39,LSM5,EEF1E1,SPC24
	gene_set_query	361	ZNF316	0.09583	GTEx Coexpression,0.09583	CPNE1,TMA7,PFDN4,MXD3
	gene_set_query	362	HSF2	0.09615	Enrichr Queries,0.09615	CDK1,HMGB2,CKAP2,CACYBP,MKI67,AURKB,SMC2
	gene_set_query	363	ZNF43	0.09645	GTEx Coexpression,0.09645	NASP,MIS18BP1,HAUS3,EFCAB11
	gene_set_query	364	TGIF1	0.09687	Enrichr Queries,0.09687	CDK1,HMGB2,EMP1,TGFBI,MKI67,B2M,AURKB
	gene_set_query	365	ZNF587B	0.09705	ARCHS4 Coexpression,0.09705	PSMA3,NASP,KIF20B,EEF1E1
	gene_set_query	366	CUX1	0.09756	Literature ChIP-seq,0.09756	UQCRB,ANP32A,TROAP,WBP4,CDCA7,HMGB2,SMC4,COX7C,SMC2,NUSAP1,SPDL1,B2M,DLGAP5,ENKD1,SIVA1,SPAG5,CKAP2,EMP1,ZCRB1,LSM5,MAGOHB,NDC80,CENPF,PRC1,UBE2T,RPA3,CENPK,PPIH,KIF20A,SLIRP,PFDN4,EEF1E1
	gene_set_query	367	ZNF586	0.09758	Enrichr Queries,0.09758	CENPE,NUSAP1,KIF20A,SMC4,ARPP19,AURKB,PSMB8
	gene_set_query	368	ZNF77	0.09767	ARCHS4 Coexpression,0.09767	BEX4,PSMA3,PCNA,EEF1E1
	gene_set_query	369	ZSCAN16	0.09828	ARCHS4 Coexpression,0.09828	PSMA3,DYNLT1,CCDC77,EEF1E1
	gene_set_query	370	AHCTF1	0.09829	Enrichr Queries,0.09829	CENPF,NASP,DKC1,MKI67,SMC4,AURKB,SMC2
	gene_set_query	371	NFIB	0.09832	GTEx Coexpression,0.09832	ANAPC15,UBE2T,RPA3,GEMIN6
	gene_set_query	372	ZNF410	0.09889	ARCHS4 Coexpression,0.09889	PSMA3,UQCRB,ANP32A,B2M
	gene_set_query	373	IRF9	0.09894	GTEx Coexpression,0.09894	CCND3,TAP2,B2M,PSMB8
	gene_set_query	374	ZNF280B	0.099	Enrichr Queries,0.099	CENPE,PRC1,CDCA7,CDK1,BIRC5,MKI67,AURKB
	gene_set_query	375	SOHLH2	0.09951	ARCHS4 Coexpression,0.09951	PCNA,PTTG1,SPDL1,DLGAP5
	gene_set_query	376	ZSCAN20	0.09956	GTEx Coexpression,0.09956	RAD50,FBXO5,MAGOHB,SMC2
	gene_set_query	377	ZNF727	0.1002	GTEx Coexpression,0.1002	CCDC66,MPHOSPH8,PSMB8,COX20
	gene_set_query	378	ZNF287	0.1008	GTEx Coexpression,0.1008	RAD50,WBP4,NDUFAF2,MRPL39
	gene_set_query	379	HMBOX1	0.101	ReMap ChIP-seq,0.101	ANAPC15,CCDC34,TMSB4X,COX17,NDUFB3,SPDL1,LSM5,SMC4,LSM3,AURKB
	gene_set_query	380	FOXP3	0.1014	ARCHS4 Coexpression,0.1014	CCND3,TAP2,B2M,PSMB8
	gene_set_query	381	ZNF84	0.1014	GTEx Coexpression,0.1014	RAD50,FBXO5,LSM5,MAGOHB
	gene_set_query	382	GTF2B	0.1017	ENCODE ChIP-seq,0.1017	BEX4,COX7B,GTF2A2,PCNA,MRPL39,ZC3H8,EFCAB11,SMC4,ARPP19,COX7C,HIRIP3,PTTG1,MAGOH,NUSAP1,CPNE1,CCDC77,DNAJC19,SPAG5,CCDC58,SWT1,KIF23,MND1,LSM3,CENPF,DKC1,UBE2T,CENPK,CDK1,CEP83,PPIH,GEMIN6,PDCD2,DNAJC8,CCDC66,KIF20B,EEF1E1
	gene_set_query	383	ZNF207	0.1019	Enrichr Queries,0.1019	PSMA3,PCNA,NASP,HMGB2,SMC4,B2M,AURKB
	gene_set_query	384	ZNF18	0.102	ARCHS4 Coexpression,0.102	ANAPC15,TYW5,CRLF3,B2M
	gene_set_query	385	ZNF101	0.1026	ARCHS4 Coexpression,0.1026	TYW5,GEMIN6,CRLF3,B2M
	gene_set_query	386	ISL2	0.1032	ARCHS4 Coexpression,0.1032	TROAP,PDCD2,NPM3,AURKB
	gene_set_query	387	ZNF664	0.1033	Enrichr Queries,0.1033	CENPF,HMGB2,MKI67,SMC4,B2M,ARPP19,AURKB
	gene_set_query	388	JRK	0.1033	GTEx Coexpression,0.1033	RAD50,ZC3H8,GEMIN6,DNAJC9
	gene_set_query	389	TAL2	0.1038	ARCHS4 Coexpression,0.1038	CENPE,ARL6IP1,RPA3,LSM5
	gene_set_query	390	ZFP41	0.104	Enrichr Queries,0.104	PRC1,UBE2T,CDCA7,HMGB2,BIRC5,MKI67,AURKB
	gene_set_query	391	PRDM1	0.1044	ReMap ChIP-seq,0.1044	TMSB4X,WBP4,TAP2,TMA7,HMGB2,CACYBP,MAGOHB,EEF1E1,COX7C,PSMB8
	gene_set_query	392	DMRTA1	0.1044	ARCHS4 Coexpression,0.1044	CCND3,CCDC34,B2M,CKS1B
	gene_set_query	393	ZNF555	0.1045	GTEx Coexpression,0.1045	GTF2A2,TEX30,SWT1,RPP38
	gene_set_query	394	ZNF837	0.1047	Enrichr Queries,0.1047	RAD50,EIF4E3,SIVA1,UBE2T,AURKB,ENKD1
	gene_set_query	395	SCML4	0.105	ARCHS4 Coexpression,0.105	TMSB4X,CRLF3,B2M,PSMB8
	gene_set_query	396	ATMIN	0.1052	GTEx Coexpression,0.1052	CCDC34,CPNE1,CFAP36,EFCAB11
	gene_set_query	397	ZNF486	0.1054	Enrichr Queries,0.1054	CENPF,HMGB2,EMP1,TGFBI,B2M,AURKB
	gene_set_query	398	FIGLA	0.1057	ARCHS4 Coexpression,0.1057	PCNA,PTTG1,SPDL1,DLGAP5
	gene_set_query	399	ZNF277	0.1058	GTEx Coexpression,0.1058	MIS18BP1,RPA3,PDCD2,CKS1B
	gene_set_query	400	POU2F2	0.1064	GTEx Coexpression,0.1064	ANP32A,TMSB4X,CRLF3,PSMB8
	gene_set_query	401	FOXR1	0.1069	ARCHS4 Coexpression,0.1069	PCNA,PTTG1,COX7B2,CENPA
	gene_set_query	402	HMG20A	0.107	GTEx Coexpression,0.107	UBE2T,CCDC58,MRPS31,ZC3H8
	gene_set_query	403	NFATC2	0.1075	ARCHS4 Coexpression,0.1075	CCND3,TAP2,B2M,PSMB8
	gene_set_query	404	ZNF761	0.1075	Enrichr Queries,0.1075	CENPE,CDK1,MKI67,SMC4,AURKB,SMC2
	gene_set_query	405	MNT	0.1077	GTEx Coexpression,0.1077	COX16,DYNLT1,CCDC58,MXD3
	gene_set_query	406	DEAF1	0.1077	ReMap ChIP-seq,0.1077	ANAPC15,HMGB2,BIRC5,PPIH,KIF20A,EFCAB11,COX7C,DLGAP5,AURKB,CKS1B
	gene_set_query	407	LEF1	0.1083	Enrichr Queries,0.1083	CENPF,CDK1,EMP1,TGFBI,MKI67,AURKB
	gene_set_query	408	PRDM15	0.1083	GTEx Coexpression,0.1083	BEX4,DKC1,DDX11,HAUS3
	gene_set_query	409	ZNF468	0.1095	GTEx Coexpression,0.1095	TYW5,DKC1,MIS18BP1,PDCD2
	gene_set_query	410	ZNF217	0.1097	Enrichr Queries,0.1097	HMGB2,EMP1,TGFBI,MKI67,B2M,AURKB
	gene_set_query	411	ZFX	0.1098	Literature ChIP-seq,0.1098	GTF2A2,ARL6IP1,WBP4,CDCA7,NOL7,ARPP19,COX7C,AURKB,CKS1B,CCNB2,CPNE1,DNAJC19,CCDC34,DDX11,CACYBP,KIF23,MND1,ZCRB1,LSM3,DHFR,ARC,PSMA3,RAD50,CENPH,CFAP36,PDCD2,DNAJC8,EEF1E1,FAIM
	gene_set_query	412	STAT6	0.1101	GTEx Coexpression,0.1101	FAM111A,CPNE1,ZCRB1,PSMB8
	gene_set_query	413	NFIC	0.1102	ENCODE ChIP-seq,0.1102	COX7B,ARL6IP1,UQCRB,HMGB2,MRPS31,COX7C,HIRIP3,MIS18BP1,MAGOH,CCDC77,RPP38,DNAJC19,DYNLT1,CCDC34,CACYBP,MAGOHB,LSM3,NDC80,PSMA3,CENPH,UBE2T,CENPK,CDK1,BIRC5,PPIH,DNAJC9,KIF20A,DNAJC8,SLIRP,CCDC66
	gene_set_query	414	ZNF616	0.1104	Enrichr Queries,0.1104	CENPF,MIS18BP1,TGFBI,KIF20B,DLGAP5,AURKB
	gene_set_query	415	ZNF74	0.1106	ARCHS4 Coexpression,0.1106	BEX4,NASP,TAP2,SPC24
	gene_set_query	416	PLAGL2	0.1108	GTEx Coexpression,0.1108	CCNB2,PTTG1,SPAG5,TROAP
	gene_set_query	417	MAFG	0.1111	ReMap ChIP-seq,0.1111	PSMA3,ANAPC15,COX16,CCDC34,TMSB4X,CACYBP,B2M,ARPP19,COX20,CKS1B
	gene_set_query	418	ZNF771	0.1112	ARCHS4 Coexpression,0.1112	HACD1,ANAPC15,GEMIN6,SLIRP
	gene_set_query	419	NFKB2	0.112	GTEx Coexpression,0.112	TMSB4X,TAP2,B2M,PSMB8
	gene_set_query	420	FOXD3	0.1124	ARCHS4 Coexpression,0.1124	PCNA,NASP,SLIRP,CKS1B
	gene_set_query	421	ZNF275	0.1125	Enrichr Queries,0.1125	CDK1,EMP1,BIRC5,TGFBI,KIF20B,AURKB
	gene_set_query	422	ZSCAN31	0.1126	GTEx Coexpression,0.1126	HIRIP3,CFAP36,PSMB8,COX20
	gene_set_query	423	HBP1	0.113	ARCHS4 Coexpression,0.113	DHFR,CRLF3,B2M,CEP55
	gene_set_query	424	IRF8	0.1133	GTEx Coexpression,0.1133	MIS18BP1,TMSB4X,TAP2,PSMB8
	gene_set_query	425	HEY2	0.1136	ARCHS4 Coexpression,0.1136	GINS2,NASP,B2M,CKS1B
	gene_set_query	426	ZNF224	0.1139	GTEx Coexpression,0.1139	TYW5,MIS18BP1,HAUS3,FBXO5
	gene_set_query	427	PBX3	0.114	Enrichr Queries,0.114	CENPF,CDK1,HMGB2,TGFBI,MKI67,AURKB
	gene_set_query	428	SP2	0.1145	ReMap ChIP-seq,0.1145	ANAPC15,ANP32A,SIVA1,SARNP,TROAP,HMMR,DNAJC8,AURKB,SPC24,CKS1B
	gene_set_query	429	BNC1	0.1145	GTEx Coexpression,0.1145	CCNB2,CENPW,PTTG1,TROAP
	gene_set_query	430	NRF1	0.1147	Enrichr Queries,0.1147	NASP,PRC1,HMGB2,SMC4,CENPA,AURKB
	gene_set_query	431	FOXH1	0.1149	ARCHS4 Coexpression,0.1149	COX7B,NASP,SLIRP,COX7C
	gene_set_query	432	FEZF1	0.1155	ARCHS4 Coexpression,0.1155	BEX4,CAPN6,CENPH,COX7C
	gene_set_query	433	TIGD7	0.1157	GTEx Coexpression,0.1157	HACD1,WBP4,NDUFAF2,MRPS31
	gene_set_query	434	LHX3	0.1161	ARCHS4 Coexpression,0.1161	PCNA,TLX3,HMGB2,SMC2
	gene_set_query	435	ZNF284	0.1164	GTEx Coexpression,0.1164	TYW5,CPNE1,CFAP36,DNAJC9
	gene_set_query	436	GLI3	0.1167	ARCHS4 Coexpression,0.1167	CENPF,NASP,NUSAP1,B2M
	gene_set_query	437	ZNF775	0.1168	Enrichr Queries,0.1168	UBE2T,HMGB2,TGFBI,AURKB,SPC24,ENKD1
	gene_set_query	438	NKX24	0.1173	ARCHS4 Coexpression,0.1173	DHFR,PRC1,DDX11,BIRC5
	gene_set_query	439	DLX1	0.1175	Enrichr Queries,0.1175	NRN1,CDCA7,EMP1,TGFBI,MKI67,AURKB
	gene_set_query	440	MAX	0.1176	GTEx Coexpression,0.1176	CCND3,CPNE1,CRLF3,MXD3
	gene_set_query	441	ZNF48	0.1179	ARCHS4 Coexpression,0.1179	DHFR,NPM3,COX7C,ENKD1
	gene_set_query	442	ZNF852	0.1182	GTEx Coexpression,0.1182	TYW5,MIS18BP1,PDCD2,FBXO5
	gene_set_query	443	ZNF180	0.1182	Enrichr Queries,0.1182	MIS18BP1,FBXO5,MKI67,SMC4,AURKB,SMC2
	gene_set_query	444	HOXD11	0.1186	ARCHS4 Coexpression,0.1186	DHFR,PRC1,DDX11,NPM3
	gene_set_query	445	MAFK	0.1186	ENCODE ChIP-seq,0.1186	PCNA,ARL6IP1,UQCRB,COX16,TROAP,HMGB2,MRPS31,MRPL39,ZC3H8,EFCAB11,COX7C,AURKB,PTS,CCNB2,HIRIP3,MAGOH,CPNE1,B2M,RPP38,DLGAP5,DNAJC19,CENPW,CCDC34,CCDC58,HAUS3,MAGOHB,LSM3,NDC80,FAM111A,RAD50,DKC1,PRC1,SARNP,UBE2T,NDUFAF2,CFAP36,CEP83,GEMIN6,DNAJC9,PDCD2,KIF20A,CCDC66,KIF20B,PFDN4,EEF1E1,MPHOSPH8,FAIM
	gene_set_query	446	TP63	0.1189	Enrichr Queries,0.1189	CDK1,EMP1,BIRC5,TGFBI,MKI67,AURKB
	gene_set_query	447	DNTTIP1	0.1192	ARCHS4 Coexpression,0.1192	SIVA1,CPNE1,NOL7,NPM3
	gene_set_query	448	HOXC8	0.1198	ARCHS4 Coexpression,0.1198	RAD50,MIS18BP1,WBP4,GEMIN6
	gene_set_query	449	ZNF879	0.1201	GTEx Coexpression,0.1201	GEMIN6,DNAJC9,CCDC66,RPP38
	gene_set_query	450	ZNF563	0.1204	ARCHS4 Coexpression,0.1204	GTF2A2,SPAG5,COX7B2,RPP38
	gene_set_query	451	ZNF765	0.1207	GTEx Coexpression,0.1207	BEX4,RAD50,MIS18BP1,PDCD2
	gene_set_query	452	HOXC5	0.121	ARCHS4 Coexpression,0.121	DHFR,TROAP,UBE2T,NPM3
	gene_set_query	453	MBD3	0.1211	Enrichr Queries,0.1211	PCNA,SIVA1,CDK1,HMGB2,BIRC5,AURKB
	gene_set_query	454	ELK1	0.1212	ReMap ChIP-seq,0.1212	ARC,ANAPC15,MAGOH,CFAP36,PPIH,CACYBP,PDCD2,CCDC77,LSM5,CKS1B
	gene_set_query	455	ZNF688	0.1213	GTEx Coexpression,0.1213	GTF2A2,HIRIP3,SWT1,RPP38
	gene_set_query	456	LMX1A	0.1216	ARCHS4 Coexpression,0.1216	BEX4,NDUFB3,CENPK,TMA7
	gene_set_query	457	POU5F1	0.1218	Enrichr Queries,0.1218	CENPF,NASP,CDK1,BIRC5,DLGAP5,AURKB
	gene_set_query	458	SIX6	0.1222	ARCHS4 Coexpression,0.1222	BEX4,CAPN6,SARNP,SLIRP
	gene_set_query	459	ATF5	0.1225	Enrichr Queries,0.1225	EMP1,BIRC5,TGFBI,B2M,AURKB,PSMB8
	gene_set_query	460	RHOXF2B	0.1229	ARCHS4 Coexpression,0.1229	COX7B,CCDC58,ZC3H8,EEF1E1
	gene_set_query	461	ZNF772	0.1232	GTEx Coexpression,0.1232	COX17,NDUFB3,MRPS31,ZC3H8
	gene_set_query	462	KLF5	0.1232	Enrichr Queries,0.1232	CDK1,EMP1,BIRC5,TGFBI,MKI67,AURKB
	gene_set_query	463	DRGX	0.1235	ARCHS4 Coexpression,0.1235	TLX3,ARPP19,PTS,SMC2
	gene_set_query	464	TFCP2	0.1241	ARCHS4 Coexpression,0.1241	ANP32A,NASP,PRC1,B2M
	gene_set_query	465	ELF5	0.1246	ReMap ChIP-seq,0.1246	RAD50,FBXO5,CCDC77,KNSTRN,MXD3
	gene_set_query	466	ZNF3	0.1253	ARCHS4 Coexpression,0.1253	DNAJC19,MND1,PDCD2,FAIM
	gene_set_query	467	HOXA11	0.1254	Enrichr Queries,0.1254	NRN1,EMP1,BIRC5,TGFBI,AURKB,PSMB8
	gene_set_query	468	YBX1	0.1259	ARCHS4 Coexpression,0.1259	DHFR,ANP32A,NPM3,CEP55
	gene_set_query	469	HOXC6	0.1261	Enrichr Queries,0.1261	PRC1,EMP1,BIRC5,TGFBI,DLGAP5,AURKB
	gene_set_query	470	CXXC1	0.1263	GTEx Coexpression,0.1263	DDX11,WBP4,ENKD1
	gene_set_query	471	SP4	0.1268	Enrichr Queries,0.1268	CENPF,HMGB2,MKI67,SMC4,AURKB,SMC2
	gene_set_query	472	PBX4	0.1271	ARCHS4 Coexpression,0.1271	CDKN2D,CCND3,CRLF3,B2M
	gene_set_query	473	HEY1	0.1276	GTEx Coexpression,0.1276	BEX4,TMA7,ARPP19
	gene_set_query	474	ZKSCAN8	0.1278	ARCHS4 Coexpression,0.1278	COX7B,COX17,TMA7,SLIRP
	gene_set_query	475	ATF4	0.1279	ReMap ChIP-seq,0.1279	TYW5,ANP32A,TMSB4X,WBP4,DNAJC9,DNAJC8,LSM5,EEF1E1,NDC80
	gene_set_query	476	ZIC3	0.128	Literature ChIP-seq,0.128	ARL6IP1,KIF23,PDCD2,FBXO5,ZCRB1,FAIM
	gene_set_query	477	MSANTD4	0.1282	GTEx Coexpression,0.1282	WBP4,ZCRB1,PFDN4
	gene_set_query	478	ZNF750	0.1282	Enrichr Queries,0.1282	CENPF,EMP1,BIRC5,TGFBI,MKI67,AURKB
	gene_set_query	479	SETDB2	0.1288	GTEx Coexpression,0.1288	FAM111A,CEP83,HAUS3
	gene_set_query	480	RBPJ	0.1289	Enrichr Queries,0.1289	HMGB2,EMP1,TGFBI,MKI67,B2M,AURKB
	gene_set_query	481	ZBTB14	0.129	ARCHS4 Coexpression,0.129	CDKN2D,CCND3,EIF4E3
	gene_set_query	482	ZBTB38	0.1294	GTEx Coexpression,0.1294	RAD50,WBP4,GEMIN6
	gene_set_query	483	THAP8	0.1301	GTEx Coexpression,0.1301	ANAPC15,HIRIP3,GEMIN6
	gene_set_query	484	KLF10	0.1303	Enrichr Queries,0.1303	HMGB2,EMP1,TGFBI,MKI67,B2M,AURKB
	gene_set_query	485	SON	0.1313	GTEx Coexpression,0.1313	CDKN2D,FAM111A,RAD50
	gene_set_query	486	SMAD5	0.1313	ReMap ChIP-seq,0.1313	GINS2,DKC1,GEMIN6,FBXO5,B2M,AURKB,SPC24,COX20,CKS1B
	gene_set_query	487	AEBP2	0.1314	ARCHS4 Coexpression,0.1314	PSMA3,MRPL39,EEF1E1
	gene_set_query	488	ZBTB26	0.1319	GTEx Coexpression,0.1319	HAUS3,CCDC66,MPHOSPH8
	gene_set_query	489	ZNF778	0.1321	ARCHS4 Coexpression,0.1321	TYW5,ZC3H8,GEMIN6
	gene_set_query	490	HMG20B	0.1325	Enrichr Queries,0.1325	CCND3,NUSAP1,BIRC5,KIF20A,SMC4,AURKB
	gene_set_query	491	ZNF780B	0.1325	GTEx Coexpression,0.1325	CCDC66,MPHOSPH8,COX20
	gene_set_query	492	ZNF526	0.1327	ARCHS4 Coexpression,0.1327	GEMIN6,EFCAB11,SPC24
	gene_set_query	493	ZNF431	0.1332	Enrichr Queries,0.1332	CENPE,CENPF,MIS18BP1,KIF20B,SMC4,AURKB
	gene_set_query	494	ZBTB5	0.1333	ARCHS4 Coexpression,0.1333	SPAG5,DDX11,B2M
	gene_set_query	495	VSX2	0.1338	GTEx Coexpression,0.1338	BEX4,ARL6IP1,ARPP19
	gene_set_query	496	ZNF800	0.1339	ARCHS4 Coexpression,0.1339	HAUS3,CRLF3,B2M
	gene_set_query	497	EOMES	0.1341	Literature ChIP-seq,0.1341	GTF2A2,PCNA,COX16,CCDC34,WBP4,CDCA7,APIP,MRPS31,NPM3,SMC4,CRLF3,CEP55
	gene_set_query	498	ZNF335	0.1344	GTEx Coexpression,0.1344	CPNE1,SLIRP,PFDN4
	gene_set_query	499	HOXD10	0.1345	ARCHS4 Coexpression,0.1345	DHFR,PRC1,DDX11
	gene_set_query	500	ZNF226	0.1346	Enrichr Queries,0.1346	RAD50,CENPF,UBE2T,HMGB2,TGFBI,AURKB
	gene_set_query	501	SNAPC4	0.1347	ReMap ChIP-seq,0.1347	FAM111A,HACD1,CENPF,PCNA,TEX30,SRD5A1,UBE2T,CCDC66,FAIM
	gene_set_query	502	ZKSCAN2	0.135	GTEx Coexpression,0.135	HIRIP3,TEX30,WBP4
	gene_set_query	503	DPRX	0.1351	ARCHS4 Coexpression,0.1351	FBXO5,COX7B2,CENPA
	gene_set_query	504	AKAP8	0.1353	Enrichr Queries,0.1353	PCNA,NASP,DKC1,MKI67,SMC4,AURKB
	gene_set_query	505	ZNF736	0.1357	GTEx Coexpression,0.1357	FAM111A,NASP,HAUS3
	gene_set_query	506	ZNF649	0.1357	ARCHS4 Coexpression,0.1357	PSMA3,NASP,DLGAP5
	gene_set_query	507	ZSCAN12	0.1363	GTEx Coexpression,0.1363	RAD50,HAUS3,CCDC66
	gene_set_query	508	ZNF222	0.1364	ARCHS4 Coexpression,0.1364	PTTG1,DYNLT1,DLGAP5
	gene_set_query	509	DBX2	0.1369	GTEx Coexpression,0.1369	BEX4,ARL6IP1,TMA7
	gene_set_query	510	ZNF793	0.137	ARCHS4 Coexpression,0.137	ZC3H8,GEMIN6,EFCAB11
	gene_set_query	511	ZBED1	0.1375	Enrichr Queries,0.1375	HMGB2,TGFBI,B2M,AURKB,PSMB8
	gene_set_query	512	ZNF518B	0.1375	GTEx Coexpression,0.1375	WBP4,GEMIN6,RPP38
	gene_set_query	513	ZNF280D	0.1381	GTEx Coexpression,0.1381	CCDC66,MPHOSPH8,COX20
	gene_set_query	514	ZNF705A	0.1382	Enrichr Queries,0.1382	EMP1,TGFBI,MKI67,AURKB,PSMB8
	gene_set_query	515	SKIL	0.1382	ARCHS4 Coexpression,0.1382	PSMA3,MRPL39,EEF1E1
	gene_set_query	516	TCF7L2	0.1388	ARCHS4 Coexpression,0.1388	CCND3,NASP,B2M
	gene_set_query	517	MYNN	0.1394	ARCHS4 Coexpression,0.1394	PSMA3,MRPL39,EEF1E1
	gene_set_query	518	SP110	0.1396	Enrichr Queries,0.1396	EMP1,TGFBI,B2M,AURKB,PSMB8
	gene_set_query	519	ZNF718	0.14	GTEx Coexpression,0.14	MIS18BP1,FBXO5,MAGOHB
	gene_set_query	520	ZNF70	0.14	ARCHS4 Coexpression,0.14	ZC3H8,GEMIN6,EFCAB11
	gene_set_query	521	ARHGAP35	0.1406	GTEx Coexpression,0.1406	CCDC34,CFAP36,EFCAB11
	gene_set_query	522	MECP2	0.1407	ARCHS4 Coexpression,0.1407	PSMA3,EEF1E1,CKS1B
	gene_set_query	523	ZNF488	0.141	Enrichr Queries,0.141	CDCA7,EMP1,BIRC5,KIF20A,AURKB
	gene_set_query	524	ZNF668	0.1413	GTEx Coexpression,0.1413	ANAPC15,GEMIN6,RPP38
	gene_set_query	525	ZNF334	0.1413	ARCHS4 Coexpression,0.1413	BEX4,TAP2,ZCRB1
	gene_set_query	526	ARNTL	0.1414	ReMap ChIP-seq,0.1414	PSMA3,TYW5,COX16,RPA3,PPIH,DNAJC8,SLIRP,LSM5,CENPA
	gene_set_query	527	ZNF667	0.1417	Enrichr Queries,0.1417	BEX4,NRN1,EMP1,TGFBI,AURKB
	gene_set_query	528	THAP2	0.1419	GTEx Coexpression,0.1419	CACYBP,DNAJC9,EEF1E1
	gene_set_query	529	MNX1	0.1425	Enrichr Queries,0.1425	NRN1,TLX3,BIRC5,MKI67,AURKB
	gene_set_query	530	ZNF696	0.1425	GTEx Coexpression,0.1425	NOL7,GEMIN6,DNAJC9
	gene_set_query	531	ZBTB8A	0.1425	ARCHS4 Coexpression,0.1425	ZC3H8,GEMIN6,EFCAB11
	gene_set_query	532	FOXN2	0.1431	ARCHS4 Coexpression,0.1431	EIF4E3,CRLF3,B2M
	gene_set_query	533	RAX	0.1437	ARCHS4 Coexpression,0.1437	DHFR,CCDC34,MXD3
	gene_set_query	534	NFAT5	0.1437	GTEx Coexpression,0.1437	RAD50,TMA7,SLIRP
	gene_set_query	535	ZNF780A	0.1444	GTEx Coexpression,0.1444	TYW5,CRLF3,MXD3
	gene_set_query	536	HOXB13	0.1446	Enrichr Queries,0.1446	NRN1,BIRC5,TGFBI,MKI67,AURKB
	gene_set_query	537	NFATC1	0.1448	ReMap ChIP-seq,0.1448	FAM111A,TMSB4X,CPNE1,HMGB2,CACYBP,PDCD2,AURKB,COX20,CKS1B
	gene_set_query	538	ZNF500	0.1456	ARCHS4 Coexpression,0.1456	ZC3H8,GEMIN6,EFCAB11
	gene_set_query	539	AIRE	0.146	Enrichr Queries,0.146	CCND3,TGFBI,B2M,AURKB,PSMB8
	gene_set_query	540	IKZF5	0.1462	ARCHS4 Coexpression,0.1462	HAUS3,CRLF3,B2M
	gene_set_query	541	ZNF514	0.1462	GTEx Coexpression,0.1462	FAM111A,CCDC66,MPHOSPH8
	gene_set_query	542	FOXP2	0.1463	Literature ChIP-seq,0.1463	PSMA3,NRN1,PTTG1,CENPH,RPA3,MAGOH,BIRC5,KIF20A,ARPP19,COX7C,DLGAP5
	gene_set_query	543	ZNF618	0.1467	Enrichr Queries,0.1467	CENPE,CENPF,CDCA7,MKI67,AURKB
	gene_set_query	544	IKZF1	0.1468	ARCHS4 Coexpression,0.1468	CCND3,TAP2,B2M
	gene_set_query	545	CENPBD1	0.1474	ARCHS4 Coexpression,0.1474	COX16,CCDC58,GEMIN6
	gene_set_query	546	ZFP57	0.1474	Enrichr Queries,0.1474	EMP1,TGFBI,MKI67,CEP55,AURKB
	gene_set_query	547	ZNF451	0.1475	GTEx Coexpression,0.1475	NASP,HAUS3,CCDC66
	gene_set_query	548	ZBTB2	0.148	ARCHS4 Coexpression,0.148	PCNA,TAP2,B2M
	gene_set_query	549	ZNF71	0.1481	GTEx Coexpression,0.1481	HACD1,WBP4,NDUFAF2
	gene_set_query	550	ZNF554	0.1486	ARCHS4 Coexpression,0.1486	CENPK,GEMIN6,EFCAB11
	gene_set_query	551	ZNF496	0.1487	GTEx Coexpression,0.1487	SRD5A1,CCDC66,ENKD1
	gene_set_query	552	GLI1	0.1489	Enrichr Queries,0.1489	EMP1,BIRC5,TGFBI,MKI67,AURKB
	gene_set_query	553	ZNF320	0.1493	ARCHS4 Coexpression,0.1493	ZC3H8,GEMIN6,EFCAB11
	gene_set_query	554	ZNF263	0.1493	GTEx Coexpression,0.1493	NDUFB3,CPNE1,SLIRP
	gene_set_query	555	ZNF502	0.15	GTEx Coexpression,0.15	CDKN2D,RAD50,CCDC66
	gene_set_query	556	GATA3	0.1503	Enrichr Queries,0.1503	CDK1,EMP1,TGFBI,B2M,AURKB
	gene_set_query	557	UNCX	0.1505	ARCHS4 Coexpression,0.1505	CCDC34,ZC3H8,COX7C
	gene_set_query	558	ARGFX	0.1506	GTEx Coexpression,0.1506	COX7B,UQCRB,NDUFB3
	gene_set_query	559	TP73	0.151	Enrichr Queries,0.151	PCNA,CDK1,BIRC5,MKI67,AURKB
	gene_set_query	560	ZNF445	0.1511	ARCHS4 Coexpression,0.1511	SRD5A1,GEMIN6,EFCAB11
	gene_set_query	561	ZFP2	0.1512	GTEx Coexpression,0.1512	CCDC66,PSMB8,COX20
	gene_set_query	562	FOXA1	0.1517	Enrichr Queries,0.1517	CDK1,EMP1,TGFBI,MKI67,AURKB
	gene_set_query	563	ZNF419	0.1517	ARCHS4 Coexpression,0.1517	ZC3H8,GEMIN6,EFCAB11
	gene_set_query	564	ZNF791	0.1523	ARCHS4 Coexpression,0.1523	TYW5,GEMIN6,EFCAB11
	gene_set_query	565	PRDM8	0.1524	Enrichr Queries,0.1524	NRN1,DDX11,EMP1,TGFBI,AURKB
	gene_set_query	566	ZHX3	0.1525	GTEx Coexpression,0.1525	TAP2,PSMB8,COX20
	gene_set_query	567	ZNF395	0.1529	ARCHS4 Coexpression,0.1529	PSMA3,EEF1E1,LSM3
	gene_set_query	568	ZNF292	0.1531	GTEx Coexpression,0.1531	RAD50,MIS18BP1,HAUS3
	gene_set_query	569	ZNF782	0.1531	Enrichr Queries,0.1531	CENPE,MIS18BP1,CCDC66,MKI67,AURKB
	gene_set_query	570	ZNF525	0.1537	GTEx Coexpression,0.1537	CCNB2,PTTG1,SPAG5
	gene_set_query	571	TFAP2C	0.1538	Enrichr Queries,0.1538	CDK1,EMP1,TGFBI,MKI67,AURKB
	gene_set_query	572	ZNF493	0.1542	ARCHS4 Coexpression,0.1542	SRD5A1,ZC3H8,GEMIN6
	gene_set_query	573	MAZ	0.1546	Enrichr Queries,0.1546	NASP,HMGB2,BIRC5,MKI67,AURKB
	gene_set_query	574	PRDM10	0.1548	ARCHS4 Coexpression,0.1548	PCNA,PTTG1,DLGAP5
	gene_set_query	575	BRF2	0.1549	ReMap ChIP-seq,0.1549	HIRIP3,DKC1,NDUFB3,PPIH,GEMIN6,PDCD2,KIF20B,AURKB
	gene_set_query	576	ZNF394	0.1554	ARCHS4 Coexpression,0.1554	CRLF3,B2M,PSMB8
	gene_set_query	577	ZNF283	0.1556	GTEx Coexpression,0.1556	RAD50,DNAJC9,FBXO5
	gene_set_query	578	ZNF589	0.156	Enrichr Queries,0.156	NUSAP1,CDCA7,BIRC5,AURKB,PSMB8
	gene_set_query	579	ZNF860	0.156	ARCHS4 Coexpression,0.156	PSMA3,MRPL39,EEF1E1
	gene_set_query	580	KLF3	0.1566	ARCHS4 Coexpression,0.1566	CDKN2D,CCND3,B2M
	gene_set_query	581	SIX4	0.1567	Enrichr Queries,0.1567	CENPF,EMP1,TGFBI,MKI67,AURKB
	gene_set_query	582	ZNF559	0.1568	GTEx Coexpression,0.1568	FAM111A,CCDC66,MPHOSPH8
	gene_set_query	583	ZNF561	0.1572	ARCHS4 Coexpression,0.1572	GTF2A2,NDUFAF2,SLIRP
	gene_set_query	584	ZNF808	0.1574	GTEx Coexpression,0.1574	BEX4,FAM111A,ARL6IP1
	gene_set_query	585	BATF2	0.1581	GTEx Coexpression,0.1581	TAP2,MXD3,PSMB8
	gene_set_query	586	SHOX	0.1585	ARCHS4 Coexpression,0.1585	CCDC58,ZC3H8,GEMIN6
	gene_set_query	587	TAL1	0.1585	Literature ChIP-seq,0.1585	CDKN2D,GTF2A2,PCNA,DDX11,COX17,NDUFB3,TMA7,HMGB2,APIP,MRPS31,CCND3,UBE2T,TMSB4X,CEP83,BIRC5,GEMIN6,B2M,MPHOSPH8,COX20
	gene_set_query	588	ZNF397	0.1587	GTEx Coexpression,0.1587	RAD50,TYW5,MPHOSPH8
	gene_set_query	589	FOXJ1	0.1588	Enrichr Queries,0.1588	EMP1,BIRC5,TGFBI,MKI67,AURKB
	gene_set_query	590	NR2F6	0.1595	Enrichr Queries,0.1595	CCNB2,CDK1,BIRC5,TGFBI,AURKB
	gene_set_query	591	ZNF268	0.1597	ARCHS4 Coexpression,0.1597	SRD5A1,ZC3H8,GEMIN6
	gene_set_query	592	NR1H2	0.1599	GTEx Coexpression,0.1599	HACD1,SIVA1,DYNLT1
	gene_set_query	593	DMTF1	0.1603	Enrichr Queries,0.1603	CENPE,TGFBI,MKI67,SMC4,AURKB
	gene_set_query	594	ZBTB8B	0.1603	ARCHS4 Coexpression,0.1603	ZC3H8,GEMIN6,EFCAB11
	gene_set_query	595	SP140L	0.1605	GTEx Coexpression,0.1605	TAP2,B2M,PSMB8
	gene_set_query	596	TBX21	0.1609	ARCHS4 Coexpression,0.1609	CCND3,TAP2,B2M
	gene_set_query	597	SOX15	0.161	Enrichr Queries,0.161	CENPF,BIRC5,TGFBI,MKI67,AURKB
	gene_set_query	598	ZNF597	0.1615	ARCHS4 Coexpression,0.1615	PCNA,PTTG1,DLGAP5
	gene_set_query	599	TFEC	0.1618	GTEx Coexpression,0.1618	CCND3,B2M,PSMB8
	gene_set_query	600	BCL11A	0.1624	Enrichr Queries,0.1624	CENPF,CDCA7,TGFBI,MKI67,AURKB
	gene_set_query	601	GMEB1	0.1628	ARCHS4 Coexpression,0.1628	ZC3H8,GEMIN6,EFCAB11
	gene_set_query	602	ZNF225	0.163	GTEx Coexpression,0.163	RAD50,GEMIN6,FBXO5
	gene_set_query	603	SP5	0.1631	Enrichr Queries,0.1631	CENPF,NRN1,CDCA7,TGFBI,AURKB
	gene_set_query	604	THAP12	0.1634	ARCHS4 Coexpression,0.1634	ANP32A,SMC4,CEP55
	gene_set_query	605	MEF2B	0.1638	Enrichr Queries,0.1638	CCND3,BIRC5,MKI67,MXD3,AURKB
	gene_set_query	606	SP140	0.164	ARCHS4 Coexpression,0.164	TAP2,B2M,PSMB8
	gene_set_query	607	DMRT2	0.1645	Enrichr Queries,0.1645	NRN1,DDX11,TGFBI,MKI67,AURKB
	gene_set_query	608	DMRT3	0.1646	ARCHS4 Coexpression,0.1646	CENPF,NUSAP1,SPC24
	gene_set_query	609	STAT4	0.1646	Literature ChIP-seq,0.1646	CDKN2D,GTF2A2,EIF4E3,PCNA,TAP2,EMP1,SMC4,PTS,PSMB8,CCND3,PSMA3,MAGOH,NUSAP1,B2M
	gene_set_query	610	NHLH1	0.1649	GTEx Coexpression,0.1649	CDKN2D,ANP32A,MXD3
	gene_set_query	611	HMX1	0.1652	ARCHS4 Coexpression,0.1652	DHFR,TLX3,NPM3
	gene_set_query	612	ZBTB9	0.1658	ARCHS4 Coexpression,0.1658	PCNA,DNAJC9,NPM3
	gene_set_query	613	ZNF250	0.166	Enrichr Queries,0.166	CENPF,PRC1,HMGB2,MKI67,AURKB
	gene_set_query	614	ZNF669	0.1661	GTEx Coexpression,0.1661	MIS18BP1,MAGOH,FBXO5
	gene_set_query	615	ZNF382	0.1665	ARCHS4 Coexpression,0.1665	SRD5A1,GEMIN6,EFCAB11
	gene_set_query	616	ERF	0.1668	GTEx Coexpression,0.1668	COX16,CPNE1,ZC3H8
	gene_set_query	617	PLAG1	0.1671	ARCHS4 Coexpression,0.1671	CCDC58,ZC3H8,LSM5
	gene_set_query	618	FOXI3	0.1677	ARCHS4 Coexpression,0.1677	CENPK,GEMIN6,EFCAB11
	gene_set_query	619	ZNF584	0.168	GTEx Coexpression,0.168	CCDC58,WBP4,NDUFAF2
	gene_set_query	620	NR4A1	0.1681	Enrichr Queries,0.1681	EMP1,TGFBI,MKI67,B2M,AURKB
	gene_set_query	621	ZNF182	0.1683	ARCHS4 Coexpression,0.1683	MIS18BP1,DNAJC8,CRLF3
	gene_set_query	622	CXXC4	0.1684	ReMap ChIP-seq,0.1684	NRN1,PCNA,HIRIP3,ANP32A,TROAP,DNAJC8,AURKB,CKS1B
	gene_set_query	623	RBAK	0.1686	GTEx Coexpression,0.1686	RAD50,CCDC58,HAUS3
	gene_set_query	624	FEZF2	0.1689	ARCHS4 Coexpression,0.1689	CCDC34,ZC3H8,ENKD1
	gene_set_query	625	GABPA	0.1695	Enrichr Queries,0.1695	PCNA,HMGB2,SMC4,AURKB,SMC2
	gene_set_query	626	EMX2	0.1701	ARCHS4 Coexpression,0.1701	CCDC58,ZC3H8,ENKD1
	gene_set_query	627	HHEX	0.1702	Enrichr Queries,0.1702	EMP1,TGFBI,MKI67,AURKB,PSMB8
	gene_set_query	628	TCF20	0.1705	GTEx Coexpression,0.1705	PTTG1,SRD5A1,TROAP
	gene_set_query	629	ESRRB	0.1711	GTEx Coexpression,0.1711	DNAJC19,COX7B,NDUFB3
	gene_set_query	630	LIN28A	0.1714	ARCHS4 Coexpression,0.1714	NASP,CENPH,DLGAP5
	gene_set_query	631	RELB	0.1717	Enrichr Queries,0.1717	EMP1,TGFBI,B2M,AURKB,PSMB8
	gene_set_query	632	TCF7	0.1717	ReMap ChIP-seq,0.1717	CCND3,ARL6IP1,TMSB4X,MRPL39,ZC3H8,LSM5,ARPP19,CKS1B
	gene_set_query	633	PLSCR1	0.1717	GTEx Coexpression,0.1717	TAP2,B2M,PSMB8
	gene_set_query	634	HOXB4	0.172	ARCHS4 Coexpression,0.172	ANP32A,DDX11,SMC4
	gene_set_query	635	ELF4	0.1724	Enrichr Queries,0.1724	EMP1,TGFBI,MKI67,B2M,AURKB
	gene_set_query	636	ZNF583	0.1724	GTEx Coexpression,0.1724	ZCRB1,PFDN4,EEF1E1
	gene_set_query	637	ETV7	0.1726	ARCHS4 Coexpression,0.1726	TAP2,B2M,PSMB8
	gene_set_query	638	THAP7	0.173	GTEx Coexpression,0.173	HIRIP3,SIVA1,ENKD1
	gene_set_query	639	HOXA5	0.1731	Enrichr Queries,0.1731	NUSAP1,EMP1,KIF20A,TGFBI,AURKB
	gene_set_query	640	BHLHA15	0.1736	GTEx Coexpression,0.1736	PDCD2,FAIM,ENKD1
	gene_set_query	641	PPARG	0.1738	Enrichr Queries,0.1738	CDK1,EMP1,BIRC5,TGFBI,AURKB
	gene_set_query	642	DZIP1	0.1744	ARCHS4 Coexpression,0.1744	CCND3,B2M,PSMB8
	gene_set_query	643	ZFP62	0.1745	Enrichr Queries,0.1745	RAD50,HMGB2,MKI67,SMC4,AURKB
	gene_set_query	644	BATF3	0.1749	GTEx Coexpression,0.1749	TMSB4X,TAP2,PSMB8
	gene_set_query	645	HES3	0.1751	ARCHS4 Coexpression,0.1751	ANP32A,NASP,NPM3
	gene_set_query	646	MEF2A	0.1751	ReMap ChIP-seq,0.1751	FAM111A,TMSB4X,TAP2,MRPL39,CACYBP,TGFBI,AURKB,PSMB8
	gene_set_query	647	CEBPA	0.1752	Enrichr Queries,0.1752	EMP1,TGFBI,B2M,AURKB,PSMB8
	gene_set_query	648	PURA	0.1755	GTEx Coexpression,0.1755	WBP4,NDUFAF2,NOL7
	gene_set_query	649	PAX6	0.1757	ARCHS4 Coexpression,0.1757	BEX4,COX17,GAS2
	gene_set_query	650	STAT5A	0.1759	Enrichr Queries,0.1759	CCND3,TGFBI,B2M,AURKB,PSMB8
	gene_set_query	651	CREBZF	0.1761	GTEx Coexpression,0.1761	FAM111A,ANAPC15,MPHOSPH8
	gene_set_query	652	HOXC4	0.1763	ARCHS4 Coexpression,0.1763	DHFR,ANP32A,DDX11
	gene_set_query	653	HES2	0.1774	Enrichr Queries,0.1774	UBE2T,BIRC5,TGFBI,DLGAP5,AURKB
	gene_set_query	654	XBP1	0.1781	Enrichr Queries,0.1781	PCNA,EMP1,TGFBI,B2M,AURKB
	gene_set_query	655	ZBTB11	0.1786	GTEx Coexpression,0.1786	TYW5,HAUS3,DNAJC9
	gene_set_query	656	ELF1	0.1787	ARCHS4 Coexpression,0.1787	CCND3,B2M,PSMB8
	gene_set_query	657	ZNF610	0.1792	GTEx Coexpression,0.1792	CCDC34,CFAP36,EFCAB11
	gene_set_query	658	CPEB1	0.1794	ARCHS4 Coexpression,0.1794	CCDC58,ZC3H8,GEMIN6
	gene_set_query	659	MBD2	0.1795	Enrichr Queries,0.1795	CDK1,HMGB2,MKI67,B2M,AURKB
	gene_set_query	660	NFE2L2	0.18	ARCHS4 Coexpression,0.18	DHFR,NASP,EMP1
	gene_set_query	661	ZNF674	0.1805	GTEx Coexpression,0.1805	TYW5,NOL7,MRPS31
	gene_set_query	662	ZFP90	0.1816	Enrichr Queries,0.1816	NUSAP1,EMP1,TGFBI,AURKB,PSMB8
	gene_set_query	663	FOXO1	0.1818	ReMap ChIP-seq,0.1818	CCND3,TMSB4X,WBP4,KIF23,TGFBI,PFDN4,AURKB,SPC24
	gene_set_query	664	KLF13	0.1823	GTEx Coexpression,0.1823	GTF2A2,TLX3,SARNP
	gene_set_query	665	NFYC	0.1823	Enrichr Queries,0.1823	CCND3,PCNA,HMGB2,B2M,AURKB
	gene_set_query	666	FOXA2	0.1824	ARCHS4 Coexpression,0.1824	COX7B,COX17,NDUFB3
	gene_set_query	667	KDM2B	0.183	ARCHS4 Coexpression,0.183	ANP32A,NASP,DDX11
	gene_set_query	668	ZNF384	0.183	Enrichr Queries,0.183	CCND3,NASP,CPNE1,MKI67,AURKB
	gene_set_query	669	ZNF471	0.1836	GTEx Coexpression,0.1836	CCDC66,MPHOSPH8,COX20
	gene_set_query	670	LHX4	0.1842	GTEx Coexpression,0.1842	TYW5,CRLF3,MXD3
	gene_set_query	671	BATF	0.1843	ARCHS4 Coexpression,0.1843	TMSB4X,B2M,PSMB8
	gene_set_query	672	TFDP3	0.1845	Enrichr Queries,0.1845	CPNE1,CDCA7,CDK1,HMGB2,AURKB
	gene_set_query	673	HES5	0.1849	ARCHS4 Coexpression,0.1849	CENPF,CCDC34,ENKD1
	gene_set_query	674	ZNF37A	0.1852	Enrichr Queries,0.1852	CENPE,CENPF,MKI67,KIF20B,AURKB
	gene_set_query	675	ZNF169	0.1854	GTEx Coexpression,0.1854	TYW5,ANP32A,MPHOSPH8
	gene_set_query	676	ZNF521	0.1855	ARCHS4 Coexpression,0.1855	BEX4,TAP2,B2M
	gene_set_query	677	ZNF578	0.1859	Enrichr Queries,0.1859	CENPF,DDX11,BIRC5,DLGAP5,AURKB
	gene_set_query	678	NFE2	0.1866	Enrichr Queries,0.1866	CCND3,HMGB2,TGFBI,MKI67,AURKB
	gene_set_query	679	FOXC1	0.1867	ARCHS4 Coexpression,0.1867	DHFR,PRC1,DDX11
	gene_set_query	680	CEBPE	0.1873	Enrichr Queries,0.1873	CDK1,BIRC5,TGFBI,MKI67,AURKB
	gene_set_query	681	ZNF574	0.1873	ARCHS4 Coexpression,0.1873	ARC,UQCRB,SIVA1
	gene_set_query	682	VAX1	0.188	ARCHS4 Coexpression,0.188	CCDC34,ZC3H8,ZCRB1
	gene_set_query	683	ZGPAT	0.188	Enrichr Queries,0.188	NUSAP1,CPNE1,MXD3,AURKB,PSMB8
	gene_set_query	684	ZBTB33	0.1886	ReMap ChIP-seq,0.1886	ARL6IP1,TMSB4X,CACYBP,TGFBI,SMC4,B2M,AURKB,CKS1B
	gene_set_query	685	HES4	0.1887	Enrichr Queries,0.1887	EMP1,TGFBI,B2M,AURKB
	gene_set_query	686	GATA6	0.189	Literature ChIP-seq,0.189	HACD1,CCDC34,DDX11,WBP4,APIP,CACYBP,ZCRB1,MKI67,CENPA,CKS1B,FAM111A,NUSAP1,PPIH,CCDC77,CRLF3,CEP55,DLGAP5,SPC24,COX20
	gene_set_query	687	ZNF615	0.1892	GTEx Coexpression,0.1892	TROAP,MPHOSPH8,COX20
	gene_set_query	688	ESRRA	0.1898	GTEx Coexpression,0.1898	COX7B,COX17,NDUFB3
	gene_set_query	689	NOBOX	0.1898	ARCHS4 Coexpression,0.1898	PTTG1,SPDL1,DLGAP5
	gene_set_query	690	ZFY	0.1902	Enrichr Queries,0.1902	EMP1,TGFBI,DLGAP5,AURKB
	gene_set_query	691	PREB	0.1904	GTEx Coexpression,0.1904	PSMA3,CCDC58,MRPS31
	gene_set_query	692	BPTF	0.1904	ARCHS4 Coexpression,0.1904	RAD50,CENPF,NASP
	gene_set_query	693	NCOA2	0.1919	ReMap ChIP-seq,0.1919	GINS2,PSMA3,SIVA1,PDCD2,PFDN4,CENPA,MPHOSPH8,ENKD1
	gene_set_query	694	FOXD4	0.1923	ARCHS4 Coexpression,0.1923	DHFR,DKC1,B2M
	gene_set_query	695	ZSCAN26	0.1923	GTEx Coexpression,0.1923	CCDC66,MPHOSPH8,COX20
	gene_set_query	696	KLF6	0.1929	ARCHS4 Coexpression,0.1929	DHFR,HMMR,B2M
	gene_set_query	697	ZNF304	0.1935	ARCHS4 Coexpression,0.1935	PCNA,B2M,DLGAP5
	gene_set_query	698	FOXR2	0.1937	Enrichr Queries,0.1937	CAPN6,MKI67,COX7B2,AURKB
	gene_set_query	699	NKX28	0.1941	ARCHS4 Coexpression,0.1941	CAPN6,TROAP,NPM3
	gene_set_query	700	HOXC11	0.1947	ARCHS4 Coexpression,0.1947	PRC1,TROAP,CEP55
	gene_set_query	701	IRF2	0.1948	GTEx Coexpression,0.1948	CRLF3,MXD3,PSMB8
	gene_set_query	702	SRF	0.1951	Literature ChIP-seq,0.1951	TROAP,CCDC58,ZC3H8,LSM5,CKS1B,DHFR,CCNB2,NDUFAF2,GAS2,GEMIN6,PDCD2,SLIRP,DLGAP5
	gene_set_query	703	POU4F2	0.1953	ReMap ChIP-seq,0.1953	PCNA,PTTG1,UBE2T,CCDC58,MAGOH,CACYBP,DNAJC9,AURKB
	gene_set_query	704	ZBED9	0.1953	ARCHS4 Coexpression,0.1953	DKC1,GEMIN6,COX7C
	gene_set_query	705	ZNF189	0.1954	GTEx Coexpression,0.1954	GAS2,ZCRB1,FAIM
	gene_set_query	706	ZNF611	0.196	GTEx Coexpression,0.196	TYW5,MIS18BP1,CRLF3
	gene_set_query	707	ZNF14	0.1966	Enrichr Queries,0.1966	HMGB2,TGFBI,B2M,AURKB
	gene_set_query	708	SATB1	0.1966	GTEx Coexpression,0.1966	DNAJC19,EIF4E3,CKS1B
	gene_set_query	709	ZNF582	0.1972	ARCHS4 Coexpression,0.1972	UBE2T,WBP4,MAGOHB
	gene_set_query	710	ASCL1	0.1973	Enrichr Queries,0.1973	DDX11,CDK1,MKI67,AURKB
	gene_set_query	711	POU3F2	0.1979	GTEx Coexpression,0.1979	BEX4,ARL6IP1
	gene_set_query	712	SHOX2	0.198	Enrichr Queries,0.198	NRN1,EMP1,TGFBI,AURKB
	gene_set_query	713	ZNF607	0.1984	ARCHS4 Coexpression,0.1984	NASP,CENPH,B2M
	gene_set_query	714	CENPB	0.1985	GTEx Coexpression,0.1985	TMA7,ZCRB1
	gene_set_query	715	ZNF595	0.1987	Enrichr Queries,0.1987	TGFBI,MKI67,DLGAP5,AURKB
	gene_set_query	716	OSR2	0.1994	Enrichr Queries,0.1994	NRN1,EMP1,TGFBI,AURKB
	gene_set_query	717	ZNF786	0.1996	ARCHS4 Coexpression,0.1996	ANAPC15,ZC3H8,GEMIN6
	gene_set_query	718	CGGBP1	0.1998	GTEx Coexpression,0.1998	FAM111A,MPHOSPH8
	gene_set_query	719	ZNF430	0.2001	Enrichr Queries,0.2001	MIS18BP1,HMGB2,B2M,AURKB
	gene_set_query	720	MEF2C	0.2009	Enrichr Queries,0.2009	EMP1,TGFBI,B2M,AURKB
	gene_set_query	721	SKOR1	0.2015	ARCHS4 Coexpression,0.2015	PCNA,PTTG1,DLGAP5
	gene_set_query	722	AHR	0.202	ReMap ChIP-seq,0.202	GINS2,SIVA1,TROAP,UBE2T,TGFBI,PFDN4,CEP55,AURKB
	gene_set_query	723	ZNF75D	0.2023	Enrichr Queries,0.2023	BEX4,FAM111A,TMSB4X,AURKB
	gene_set_query	724	RBPJL	0.203	Enrichr Queries,0.203	NRN1,CPNE1,TGFBI,AURKB
	gene_set_query	725	MSX1	0.2033	ARCHS4 Coexpression,0.2033	COX7B,TMA7,ZC3H8
	gene_set_query	726	ZFHX4	0.2035	GTEx Coexpression,0.2035	WBP4,PFDN4
	gene_set_query	727	OLIG2	0.2037	Enrichr Queries,0.2037	NRN1,EMP1,TGFBI,AURKB
	gene_set_query	728	DMRTB1	0.2045	ARCHS4 Coexpression,0.2045	PCNA,PTTG1,DLGAP5
	gene_set_query	729	ZNF883	0.2047	GTEx Coexpression,0.2047	BEX4,ARPP19
	gene_set_query	730	HOXA4	0.2051	Enrichr Queries,0.2051	NRN1,EMP1,TGFBI,AURKB
	gene_set_query	731	GBX2	0.2054	GTEx Coexpression,0.2054	BEX4,ARPP19
	gene_set_query	732	FOXK2	0.2054	ReMap ChIP-seq,0.2054	CDKN2D,CCND3,ANAPC15,DKC1,TMSB4X,CENPA,AURKB,CKS1B
	gene_set_query	733	NEUROD2	0.2058	ARCHS4 Coexpression,0.2058	COX7B,CCDC58,ZC3H8
	gene_set_query	734	SMAD9	0.2058	Enrichr Queries,0.2058	NRN1,EMP1,TGFBI,AURKB
	gene_set_query	735	MEOX2	0.2066	Enrichr Queries,0.2066	NRN1,EMP1,TGFBI,AURKB
	gene_set_query	736	ADNP	0.2066	GTEx Coexpression,0.2066	RAD50,HAUS3
	gene_set_query	737	ESX1	0.207	ARCHS4 Coexpression,0.207	CDCA7,MXD3
	gene_set_query	738	ZNF507	0.2073	Enrichr Queries,0.2073	RAD50,MKI67,AURKB,SMC2
	gene_set_query	739	BACH1	0.2073	Literature ChIP-seq,0.2073	PCNA,TAP2,CACYBP,CENPA,NDC80,DHFR,CENPF,NASP,GAS2,BIRC5,DNAJC9,TGFBI,KIF20B,B2M
	gene_set_query	740	OSR1	0.2076	ARCHS4 Coexpression,0.2076	EMP1,TGFBI
	gene_set_query	741	NPAS2	0.208	Enrichr Queries,0.208	EMP1,TGFBI,MKI67,AURKB
	gene_set_query	742	SOX3	0.2085	GTEx Coexpression,0.2085	BEX4,TMA7
	gene_set_query	743	TFAP2B	0.2087	Enrichr Queries,0.2087	NRN1,DDX11,TGFBI,AURKB
	gene_set_query	744	HOXD8	0.2094	Enrichr Queries,0.2094	NRN1,EMP1,TGFBI,AURKB
	gene_set_query	745	L3MBTL3	0.2095	ARCHS4 Coexpression,0.2095	PSMA3,MRPL39
	gene_set_query	746	THRA	0.2097	GTEx Coexpression,0.2097	BEX4,ARPP19
	gene_set_query	747	ZNF311	0.2101	ARCHS4 Coexpression,0.2101	NASP,B2M
	gene_set_query	748	ZNF24	0.2103	GTEx Coexpression,0.2103	ZCRB1,MPHOSPH8
	gene_set_query	749	SNAI2	0.2107	ARCHS4 Coexpression,0.2107	EMP1,TGFBI
	gene_set_query	750	SAFB2	0.211	GTEx Coexpression,0.211	CCDC66,MPHOSPH8
	gene_set_query	751	PHOX2B	0.2115	Enrichr Queries,0.2115	NRN1,TLX3,DDX11,AURKB
	gene_set_query	752	FOXO4	0.2116	GTEx Coexpression,0.2116	EIF4E3,ZCRB1
	gene_set_query	753	ZNF614	0.2125	ARCHS4 Coexpression,0.2125	PSMA3,MRPL39
	gene_set_query	754	ZNF428	0.2128	GTEx Coexpression,0.2128	BEX4,TMA7
	gene_set_query	755	NEUROG3	0.213	Enrichr Queries,0.213	NRN1,TLX3,CPNE1,AURKB
	gene_set_query	756	HOMEZ	0.2134	GTEx Coexpression,0.2134	GTF2A2,SWT1
	gene_set_query	757	TBX18	0.2137	Enrichr Queries,0.2137	NRN1,EMP1,TGFBI,AURKB
	gene_set_query	758	ZNF418	0.2138	ARCHS4 Coexpression,0.2138	BEX4,NASP
	gene_set_query	759	ARID2	0.2144	ARCHS4 Coexpression,0.2144	CENPE,KIF20B
	gene_set_query	760	SCMH1	0.2147	GTEx Coexpression,0.2147	HACD1,SIVA1
	gene_set_query	761	MBNL2	0.2153	GTEx Coexpression,0.2153	TROAP,CRLF3
	gene_set_query	762	FOSL2	0.2155	ReMap ChIP-seq,0.2155	SIVA1,TMSB4X,TGFBI,PFDN4,CENPA,AURKB,SPC24,CKS1B
	gene_set_query	763	SIX5	0.2159	GTEx Coexpression,0.2159	SIVA1,ENKD1
	gene_set_query	764	ZNF211	0.2162	ARCHS4 Coexpression,0.2162	CRLF3,B2M
	gene_set_query	765	ZNF177	0.2165	Enrichr Queries,0.2165	BEX4,NRN1,DLGAP5,AURKB
	gene_set_query	766	ZNF233	0.2166	GTEx Coexpression,0.2166	GTF2A2,HIRIP3
	gene_set_query	767	GLIS1	0.2172	GTEx Coexpression,0.2172	TLX3,TGFBI
	gene_set_query	768	OLIG1	0.2172	Enrichr Queries,0.2172	NRN1,TGFBI,B2M,AURKB
	gene_set_query	769	POU3F3	0.2178	GTEx Coexpression,0.2178	BEX4,ARL6IP1
	gene_set_query	770	ZNF214	0.2181	ARCHS4 Coexpression,0.2181	BEX4,SPDL1
	gene_set_query	771	PRRX1	0.2187	ARCHS4 Coexpression,0.2187	EMP1,TGFBI
	gene_set_query	772	ZNF630	0.219	GTEx Coexpression,0.219	CPNE1,MPHOSPH8
	gene_set_query	773	ZNF556	0.2193	ARCHS4 Coexpression,0.2193	GEMIN6,EFCAB11
	gene_set_query	774	MAF	0.2194	Enrichr Queries,0.2194	EMP1,TGFBI,B2M,AURKB
	gene_set_query	775	REXO4	0.2197	GTEx Coexpression,0.2197	CCDC58,GEMIN6
	gene_set_query	776	ZNF785	0.2205	ARCHS4 Coexpression,0.2205	GEMIN6,EFCAB11
	gene_set_query	777	ZNF33A	0.2208	Enrichr Queries,0.2208	RAD50,CENPF,MIS18BP1,AURKB
	gene_set_query	778	ZNF623	0.2209	GTEx Coexpression,0.2209	RAD50,DNAJC9
	gene_set_query	779	LHX6	0.2215	Enrichr Queries,0.2215	NRN1,EMP1,TGFBI,AURKB
	gene_set_query	780	ZNF836	0.2222	GTEx Coexpression,0.2222	CCND3,CPNE1
	gene_set_query	781	ZEB2	0.2222	Enrichr Queries,0.2222	EMP1,TGFBI,B2M,AURKB
	gene_set_query	782	TWIST2	0.2224	ARCHS4 Coexpression,0.2224	EMP1,TGFBI
	gene_set_query	783	MTERF2	0.2228	GTEx Coexpression,0.2228	ENKD1,COX20
	gene_set_query	784	ZNF823	0.223	ARCHS4 Coexpression,0.223	PSMA3,GTF2A2
	gene_set_query	785	RARB	0.2234	GTEx Coexpression,0.2234	HACD1,COX20
	gene_set_query	786	NFIX	0.2236	Enrichr Queries,0.2236	EMP1,TGFBI,B2M,AURKB
	gene_set_query	787	NPAS3	0.224	GTEx Coexpression,0.224	BEX4,ARL6IP1
	gene_set_query	788	LHX8	0.2246	GTEx Coexpression,0.2246	BEX4,ARPP19
	gene_set_query	789	ZNF140	0.2248	ARCHS4 Coexpression,0.2248	PSMA3,TYW5
	gene_set_query	790	HLF	0.2251	Enrichr Queries,0.2251	NRN1,EMP1,TGFBI,AURKB
	gene_set_query	791	CLOCK	0.2253	GTEx Coexpression,0.2253	CCND3,PSMB8
	gene_set_query	792	ZBTB25	0.2254	ARCHS4 Coexpression,0.2254	GEMIN6,EFCAB11
	gene_set_query	793	CREM	0.2256	Literature ChIP-seq,0.2256	GTF2A2,PCNA,TROAP,HMGB2,NOL7,MRPL39,SMC4,ARPP19,AURKB,RAD51AP1,CCNB2,CCND3,HIRIP3,MAGOH,NUSAP1,RPP38,CEP55,GINS2,SIVA1,CCDC34,SPAG5,SRD5A1,CCDC58,CACYBP,KIF23,MAGOHB,NPM3,NDC80,CENPE,PSMA3,CENPF,NASP,UBE2T,RPA3,NDUFAF2,CFAP36,BIRC5,GEMIN6,DNAJC9,MPHOSPH8,MXD3,FAIM,COX20
	gene_set_query	794	ZNF354B	0.2258	Enrichr Queries,0.2258	HAUS3,MKI67,KIF20B,AURKB
	gene_set_query	795	ZNF740	0.2259	GTEx Coexpression,0.2259	GTF2A2,HAUS3
	gene_set_query	796	ZKSCAN3	0.226	ARCHS4 Coexpression,0.226	GEMIN6,EFCAB11
	gene_set_query	797	ZNF699	0.2271	GTEx Coexpression,0.2271	RAD50,MIS18BP1
	gene_set_query	798	CREB3	0.2272	Enrichr Queries,0.2272	EMP1,TGFBI,B2M,AURKB
	gene_set_query	799	ZNF322	0.2273	ARCHS4 Coexpression,0.2273	CCND3,B2M
	gene_set_query	800	ZNF154	0.2296	GTEx Coexpression,0.2296	COX20,CKS1B
	gene_set_query	801	HOXA9	0.2297	ARCHS4 Coexpression,0.2297	DDX11,CDCA7
	gene_set_query	802	TBX15	0.2301	Enrichr Queries,0.2301	NRN1,EMP1,TGFBI,AURKB
	gene_set_query	803	HSF5	0.2302	GTEx Coexpression,0.2302	TEX30,COX7B2
	gene_set_query	804	ZSCAN9	0.2303	ARCHS4 Coexpression,0.2303	BEX4,B2M
	gene_set_query	805	RUNX1	0.2308	Enrichr Queries,0.2308	EMP1,TGFBI,B2M,AURKB
	gene_set_query	806	TBX10	0.2315	Enrichr Queries,0.2315	CPNE1,BIRC5,MKI67,AURKB
	gene_set_query	807	ZNF276	0.2321	GTEx Coexpression,0.2321	CRLF3,MXD3
	gene_set_query	808	HOXA7	0.2322	Enrichr Queries,0.2322	NRN1,EMP1,TGFBI,AURKB
	gene_set_query	809	MAFB	0.2323	ReMap ChIP-seq,0.2323	PSMA3,ANAPC15,PCNA,SIVA1,SRD5A1,RPA3,CACYBP,COX20
	gene_set_query	810	ZBTB20	0.2329	Enrichr Queries,0.2329	EMP1,TGFBI,B2M,AURKB
	gene_set_query	811	SP9	0.2334	GTEx Coexpression,0.2334	BEX4,ARPP19
	gene_set_query	812	ZGLP1	0.2334	ARCHS4 Coexpression,0.2334	CDKN2D,CCND3
	gene_set_query	813	DBP	0.2336	Enrichr Queries,0.2336	EMP1,TGFBI,B2M,AURKB
	gene_set_query	814	ZNF564	0.234	GTEx Coexpression,0.234	TYW5,MXD3
	gene_set_query	815	ZNF134	0.234	ARCHS4 Coexpression,0.234	NASP,DLGAP5
	gene_set_query	816	FOXF2	0.2343	Enrichr Queries,0.2343	NRN1,EMP1,TGFBI,AURKB
	gene_set_query	817	ZNF17	0.2346	ARCHS4 Coexpression,0.2346	APIP,MRPL39
	gene_set_query	818	BHLHE41	0.2352	GTEx Coexpression,0.2352	BEX4,ZCRB1
	gene_set_query	819	ATF3	0.2357	ReMap ChIP-seq,0.2357	PCNA,CACYBP,DNAJC8,EEF1E1,CENPA,AURKB,SPC24,CKS1B
	gene_set_query	820	MXI1	0.2358	Enrichr Queries,0.2358	EMP1,TGFBI,B2M,AURKB
	gene_set_query	821	ZNF660	0.2358	GTEx Coexpression,0.2358	CCDC66,MPHOSPH8
	gene_set_query	822	EPAS1	0.2365	Enrichr Queries,0.2365	EMP1,TGFBI,B2M,AURKB
	gene_set_query	823	ZNF112	0.2365	ARCHS4 Coexpression,0.2365	BEX4,B2M
	gene_set_query	824	TWIST1	0.2371	ARCHS4 Coexpression,0.2371	EMP1,TGFBI
	gene_set_query	825	ZNF442	0.2372	Enrichr Queries,0.2372	CENPE,HMGB2,KIF23,AURKB
	gene_set_query	826	ZNF501	0.2377	GTEx Coexpression,0.2377	RAD50,WBP4
	gene_set_query	827	TERB1	0.2377	ARCHS4 Coexpression,0.2377	GEMIN6,EFCAB11
	gene_set_query	828	WIZ	0.2383	GTEx Coexpression,0.2383	ANP32A,COX7B2
	gene_set_query	829	ZNF329	0.2389	ARCHS4 Coexpression,0.2389	GEMIN6,EFCAB11
	gene_set_query	830	ZNF573	0.239	GTEx Coexpression,0.239	RAD50,SMC2
	gene_set_query	831	ARID5B	0.2393	Enrichr Queries,0.2393	EMP1,TGFBI,B2M,AURKB
	gene_set_query	832	TSHZ1	0.2396	ARCHS4 Coexpression,0.2396	PSMA3,CKS1B
	gene_set_query	833	PLAGL1	0.24	Enrichr Queries,0.24	EMP1,TGFBI,MKI67,AURKB
	gene_set_query	834	THAP11	0.2402	ARCHS4 Coexpression,0.2402	CDKN2D,CCND3
	gene_set_query	835	ZNF627	0.2408	ARCHS4 Coexpression,0.2408	BEX4,TAP2
	gene_set_query	836	ZNF264	0.2408	GTEx Coexpression,0.2408	BEX4,MIS18BP1
	gene_set_query	837	PURG	0.2414	ARCHS4 Coexpression,0.2414	BEX4,CCDC34
	gene_set_query	838	ZNF546	0.2414	GTEx Coexpression,0.2414	TEX30,COX7B2
	gene_set_query	839	ZNF764	0.2422	Enrichr Queries,0.2422	CDKN2D,MXD3,AURKB,PSMB8
	gene_set_query	840	ZNF516	0.2426	ARCHS4 Coexpression,0.2426	CEP83,COX7B2
	gene_set_query	841	GMEB2	0.2427	GTEx Coexpression,0.2427	KNSTRN,MXD3
	gene_set_query	842	SMAD1	0.2429	Enrichr Queries,0.2429	EMP1,TGFBI,B2M,AURKB
	gene_set_query	843	TSC22D1	0.2436	Enrichr Queries,0.2436	EMP1,TGFBI,B2M,AURKB
	gene_set_query	844	ZNF365	0.2439	GTEx Coexpression,0.2439	BEX4,ARL6IP1
	gene_set_query	845	TFCP2L1	0.2443	Enrichr Queries,0.2443	EMP1,TGFBI,MKI67,AURKB
	gene_set_query	846	NFATC3	0.2445	ARCHS4 Coexpression,0.2445	CCND3,B2M
	gene_set_query	847	EBF3	0.245	Enrichr Queries,0.245	NRN1,EMP1,TGFBI,AURKB
	gene_set_query	848	KLF2	0.2452	GTEx Coexpression,0.2452	ZC3H8,EEF1E1
	gene_set_query	849	ZNF426	0.2457	ARCHS4 Coexpression,0.2457	ZC3H8,GEMIN6
	gene_set_query	850	ZZZ3	0.2458	ReMap ChIP-seq,0.2458	NDUFB3,FAIM
	gene_set_query	851	BAZ2A	0.2458	GTEx Coexpression,0.2458	DNAJC19,SLIRP
	gene_set_query	852	RORA	0.2463	ARCHS4 Coexpression,0.2463	HAUS3,B2M
	gene_set_query	853	GSX1	0.247	GTEx Coexpression,0.247	BEX4,ARL6IP1
	gene_set_query	854	ZNF19	0.2475	ARCHS4 Coexpression,0.2475	SRD5A1,GEMIN6
	gene_set_query	855	ZNF75A	0.2489	GTEx Coexpression,0.2489	ZC3H8,CCDC66
	gene_set_query	856	NFE2L1	0.2492	ReMap ChIP-seq,0.2492	PSMA3,ARL6IP1,TGFBI,MAGOHB,EEF1E1,COX7C,COX20
	gene_set_query	857	ZNF587	0.2493	Enrichr Queries,0.2493	CENPF,MKI67,MPHOSPH8,AURKB
	gene_set_query	858	RUNX2	0.25	Literature ChIP-seq,0.25	GTF2A2,PCNA,ANP32A,TROAP,TAP2,CDCA7,CACYBP,MAGOHB,LSM3,NDC80,RAD51AP1,PSMA3,TMSB4X,GAS2,BIRC5,SPC24,COX20
	gene_set_query	859	LCOR	0.2502	GTEx Coexpression,0.2502	TYW5,HAUS3
	gene_set_query	860	ZSCAN32	0.2508	GTEx Coexpression,0.2508	TYW5,NOL7
	gene_set_query	861	ZNF585B	0.2514	GTEx Coexpression,0.2514	CCDC66,MPHOSPH8
	gene_set_query	862	PPARD	0.2514	Enrichr Queries,0.2514	CCND3,EMP1,TGFBI,AURKB
	gene_set_query	863	ZNF841	0.2518	ARCHS4 Coexpression,0.2518	TYW5,NPM3
	gene_set_query	864	ETS2	0.2521	Enrichr Queries,0.2521	EMP1,TGFBI,B2M,AURKB
	gene_set_query	865	ZNF470	0.2525	ARCHS4 Coexpression,0.2525	SRD5A1,GEMIN6
	gene_set_query	866	ZSCAN2	0.2526	GTEx Coexpression,0.2526	SWT1,ENKD1
	gene_set_query	867	PATZ1	0.2528	Enrichr Queries,0.2528	ANP32A,HMGB2,MKI67,AURKB
	gene_set_query	868	ZNF571	0.2531	ARCHS4 Coexpression,0.2531	PSMA3,ARL6IP1
	gene_set_query	869	EGR1	0.2536	Enrichr Queries,0.2536	EMP1,TGFBI,B2M,AURKB
	gene_set_query	870	ZNF735	0.2537	ARCHS4 Coexpression,0.2537	FBXO5,CENPA
	gene_set_query	871	GTF2IRD2	0.2555	ARCHS4 Coexpression,0.2555	GEMIN6,EFCAB11
	gene_set_query	872	ZFP92	0.2558	GTEx Coexpression,0.2558	TMSB4X,FBXO5
	gene_set_query	873	SMAD4	0.2559	ReMap ChIP-seq,0.2559	ANAPC15,ARL6IP1,SIVA1,CCDC58,ZC3H8,PFDN4,NPM3
	gene_set_query	874	BARHL2	0.2561	ARCHS4 Coexpression,0.2561	NRN1,CCDC34
	gene_set_query	875	ZNF524	0.2564	GTEx Coexpression,0.2564	PDCD2,MXD3
	gene_set_query	876	ZHX1	0.257	GTEx Coexpression,0.257	SRD5A1,EMP1
	gene_set_query	877	TCF4	0.2571	Enrichr Queries,0.2571	EMP1,TGFBI,B2M,AURKB
	gene_set_query	878	ZNF770	0.2574	ARCHS4 Coexpression,0.2574	NASP,KIF20B
	gene_set_query	879	PPARA	0.2576	GTEx Coexpression,0.2576	DNAJC19,GAS2
	gene_set_query	880	BCL11B	0.2578	Enrichr Queries,0.2578	NRN1,TGFBI,MKI67,AURKB
	gene_set_query	881	TERF2	0.258	ARCHS4 Coexpression,0.258	GEMIN6,EFCAB11
	gene_set_query	882	CARF	0.2582	GTEx Coexpression,0.2582	CCDC66,MPHOSPH8
	gene_set_query	883	SCX	0.2586	ARCHS4 Coexpression,0.2586	NRN1,MPHOSPH8
	gene_set_query	884	ZNF234	0.2592	ARCHS4 Coexpression,0.2592	TYW5,GEMIN6
	gene_set_query	885	ZNF763	0.2595	GTEx Coexpression,0.2595	TYW5,MXD3
	gene_set_query	886	ZNF446	0.26	Enrichr Queries,0.26	RAD50,UBE2T,MND1,AURKB
	gene_set_query	887	TBX19	0.2607	Enrichr Queries,0.2607	CENPF,EMP1,TGFBI,AURKB
	gene_set_query	888	KLF16	0.2607	GTEx Coexpression,0.2607	CDKN2D,ARPP19
	gene_set_query	889	ZSCAN29	0.2611	ARCHS4 Coexpression,0.2611	ANP32A,NASP
	gene_set_query	890	TIGD1	0.2614	GTEx Coexpression,0.2614	ZC3H8,CCDC66
	gene_set_query	891	SIM2	0.2614	Enrichr Queries,0.2614	NRN1,TGFBI,MKI67,AURKB
	gene_set_query	892	DLX6	0.2617	ARCHS4 Coexpression,0.2617	BEX4,CCDC58
	gene_set_query	893	ZNF346	0.262	GTEx Coexpression,0.262	CDKN2D,DNAJC9
	gene_set_query	894	TRPS1	0.2621	Enrichr Queries,0.2621	EMP1,TGFBI,MKI67,AURKB
	gene_set_query	895	KLF4	0.2622	Literature ChIP-seq,0.2622	HACD1,GTF2A2,PCNA,SIVA1,DDX11,COX17,HMGB2,MND1,NPM3,CENPA,LSM3,SMC2,CENPF,TMSB4X,BIRC5,PPIH,FBXO5,CRLF3,MXD3
	gene_set_query	896	HOXA6	0.2623	ARCHS4 Coexpression,0.2623	DDX11,CDCA7
	gene_set_query	897	NR4A2	0.2626	GTEx Coexpression,0.2626	BEX4,ARL6IP1
	gene_set_query	898	HINFP	0.2626	ReMap ChIP-seq,0.2626	HIRIP3,UBE2T,TMSB4X,CCDC58,DNAJC8,CENPA,COX20
	gene_set_query	899	BCL6	0.2628	Enrichr Queries,0.2628	EMP1,TGFBI,B2M,AURKB
	gene_set_query	900	ASCL4	0.2629	ARCHS4 Coexpression,0.2629	SRD5A1,CCDC58
	gene_set_query	901	MSANTD1	0.2632	GTEx Coexpression,0.2632	CFAP36,ARPP19
	gene_set_query	902	JUNB	0.2635	ARCHS4 Coexpression,0.2635	CCND3,B2M
	gene_set_query	903	BSX	0.2638	GTEx Coexpression,0.2638	BEX4,ARL6IP1
	gene_set_query	904	SOX9	0.2642	Enrichr Queries,0.2642	EMP1,TGFBI,MKI67,AURKB
	gene_set_query	905	ZNF20	0.2651	GTEx Coexpression,0.2651	SWT1,RPP38
	gene_set_query	906	ZNF562	0.2654	ARCHS4 Coexpression,0.2654	SRD5A1,GEMIN6
	gene_set_query	907	ZNF716	0.2657	GTEx Coexpression,0.2657	TEX30,COX7B2
	gene_set_query	908	SOX6	0.266	ReMap ChIP-seq,0.266	CCND3,ANAPC15,DKC1,TMSB4X,DNAJC8,AURKB,CKS1B
	gene_set_query	909	NFIA	0.2663	GTEx Coexpression,0.2663	NPM3,COX20
	gene_set_query	910	ZNF766	0.2666	ARCHS4 Coexpression,0.2666	GEMIN6,EFCAB11
	gene_set_query	911	ZBTB10	0.2672	ARCHS4 Coexpression,0.2672	CCND3,TMSB4X
	gene_set_query	912	ZNF512	0.2678	Enrichr Queries,0.2678	RAD50,NUSAP1,AURKB,PSMB8
	gene_set_query	913	ZNF83	0.2682	GTEx Coexpression,0.2682	CCDC66,MPHOSPH8
	gene_set_query	914	ASCL3	0.2685	Enrichr Queries,0.2685	CPNE1,BIRC5,KIF20A,AURKB
	gene_set_query	915	DACH2	0.2694	GTEx Coexpression,0.2694	BEX4,ARPP19
	gene_set_query	916	ZNF679	0.2697	ARCHS4 Coexpression,0.2697	FBXO5,CENPA
	gene_set_query	917	KLF9	0.2699	Enrichr Queries,0.2699	EMP1,TGFBI,B2M,AURKB
	gene_set_query	918	ZNF700	0.2701	GTEx Coexpression,0.2701	FAM111A,PFDN4
	gene_set_query	919	ZNF254	0.2707	GTEx Coexpression,0.2707	FAM111A,TYW5
	gene_set_query	920	THAP6	0.2721	Enrichr Queries,0.2721	RAD50,MIS18BP1,HMMR,AURKB
	gene_set_query	921	ZSCAN5A	0.2721	ARCHS4 Coexpression,0.2721	GEMIN6,EFCAB11
	gene_set_query	922	ZSCAN1	0.2726	GTEx Coexpression,0.2726	BEX4,CFAP36
	gene_set_query	923	ZNF891	0.2727	ARCHS4 Coexpression,0.2727	GEMIN6,EFCAB11
	gene_set_query	924	ZFHX3	0.2728	Enrichr Queries,0.2728	EMP1,TGFBI,MKI67,AURKB
	gene_set_query	925	ZNF844	0.2733	ARCHS4 Coexpression,0.2733	GEMIN6,EFCAB11
	gene_set_query	926	IRX5	0.2735	Enrichr Queries,0.2735	NRN1,EMP1,TGFBI,AURKB
	gene_set_query	927	JUND	0.2738	GTEx Coexpression,0.2738	MRPL39,GEMIN6
	gene_set_query	928	GATAD2A	0.2744	GTEx Coexpression,0.2744	DNAJC19,COX20
	gene_set_query	929	ZNF174	0.2749	Enrichr Queries,0.2749	SIVA1,UBE2T,DLGAP5,AURKB
	gene_set_query	930	ZNF34	0.275	GTEx Coexpression,0.275	TLX3,CCDC66
	gene_set_query	931	RFX2	0.2756	Enrichr Queries,0.2756	EMP1,TGFBI,MKI67,AURKB
	gene_set_query	932	SOX1	0.2757	GTEx Coexpression,0.2757	BEX4,ARL6IP1
	gene_set_query	933	POGK	0.2758	ARCHS4 Coexpression,0.2758	DHFR,B2M
	gene_set_query	934	GRHL3	0.2764	Enrichr Queries,0.2764	EMP1,TGFBI,MKI67,AURKB
	gene_set_query	935	ZNF12	0.2764	ARCHS4 Coexpression,0.2764	CENPE,ARPP19
	gene_set_query	936	TPRX1	0.277	ARCHS4 Coexpression,0.277	FBXO5,CENPA
	gene_set_query	937	EGR2	0.2771	Enrichr Queries,0.2771	EMP1,TGFBI,MKI67,AURKB
	gene_set_query	938	PEG3	0.2775	GTEx Coexpression,0.2775	BEX4,ARL6IP1
	gene_set_query	939	ZSCAN21	0.2785	Enrichr Queries,0.2785	PCNA,NASP,HMGB2,AURKB
	gene_set_query	940	GSX2	0.2789	ARCHS4 Coexpression,0.2789	ARL6IP1,CDCA7
	gene_set_query	941	ZNF274	0.2795	ReMap ChIP-seq,0.2795	ARL6IP1,NUSAP1,GAS2,NOL7,MND1,CEP55,AURKB
	gene_set_query	942	PROX2	0.28	GTEx Coexpression,0.28	MIS18BP1,FBXO5
	gene_set_query	943	TRERF1	0.2806	GTEx Coexpression,0.2806	DNAJC19,CRLF3
	gene_set_query	944	LHX2	0.2807	ARCHS4 Coexpression,0.2807	CCDC34,ZC3H8
	gene_set_query	945	ZNF175	0.2813	GTEx Coexpression,0.2813	TLX3,CCDC66
	gene_set_query	946	DDIT3	0.2821	Enrichr Queries,0.2821	EMP1,TGFBI,B2M,AURKB
	gene_set_query	947	HIVEP1	0.2825	GTEx Coexpression,0.2825	MIS18BP1,CKS1B
	gene_set_query	948	PROX1	0.2828	ReMap ChIP-seq,0.2828	PSMA3,TMSB4X,EMP1,TGFBI,PFDN4,CEP55,CKS1B
	gene_set_query	949	ZNF286B	0.2838	GTEx Coexpression,0.2838	TLX3,DNAJC9
	gene_set_query	950	ZSCAN4	0.2838	ARCHS4 Coexpression,0.2838	FBXO5,CENPA
	gene_set_query	951	ZSCAN25	0.2844	GTEx Coexpression,0.2844	BEX4,TMA7
	gene_set_query	952	ZNF729	0.2844	ARCHS4 Coexpression,0.2844	NASP,CENPA
	gene_set_query	953	EHF	0.2849	Enrichr Queries,0.2849	EMP1,TGFBI,MKI67,AURKB
	gene_set_query	954	NR3C2	0.285	GTEx Coexpression,0.285	NPM3,CRLF3
	gene_set_query	955	ZSCAN5B	0.285	ARCHS4 Coexpression,0.285	FBXO5,CENPA
	gene_set_query	956	MTF1	0.2856	GTEx Coexpression,0.2856	CRLF3,MXD3
	gene_set_query	957	ZSCAN30	0.2862	GTEx Coexpression,0.2862	CCDC66,COX20
	gene_set_query	958	PRDM14	0.2869	ARCHS4 Coexpression,0.2869	NASP,DLGAP5
	gene_set_query	959	ZNF598	0.2869	GTEx Coexpression,0.2869	BEX4,DKC1
	gene_set_query	960	ZNF415	0.2875	GTEx Coexpression,0.2875	BEX4,CFAP36
	gene_set_query	961	PRDM12	0.2881	GTEx Coexpression,0.2881	BEX4,ARL6IP1
	gene_set_query	962	ZNF831	0.2887	ARCHS4 Coexpression,0.2887	TAP2,B2M
	gene_set_query	963	REL	0.2887	GTEx Coexpression,0.2887	MIS18BP1,CRLF3
	gene_set_query	964	MESP2	0.2892	Enrichr Queries,0.2892	CPNE1,BIRC5,TGFBI,AURKB
	gene_set_query	965	ZNF781	0.2893	ARCHS4 Coexpression,0.2893	SRD5A1,CCDC58
	gene_set_query	966	ELF2	0.2894	GTEx Coexpression,0.2894	ARL6IP1,TMA7
	gene_set_query	967	ZFP14	0.2899	ARCHS4 Coexpression,0.2899	ZC3H8,GEMIN6
	gene_set_query	968	ZNF704	0.29	GTEx Coexpression,0.29	MPHOSPH8,COX20
	gene_set_query	969	BHLHA9	0.2912	ARCHS4 Coexpression,0.2912	MAGOHB,COX7B2
	gene_set_query	970	RELA	0.292	Enrichr Queries,0.292	CCND3,PCNA,B2M,AURKB
	gene_set_query	971	DUXA	0.2924	ARCHS4 Coexpression,0.2924	FBXO5,CENPA
	gene_set_query	972	SALL1	0.2927	Literature ChIP-seq,0.2927	CDCA7,CCDC66
	gene_set_query	973	INSM2	0.2927	Enrichr Queries,0.2927	NRN1,TLX3,DDX11,AURKB
	gene_set_query	974	ESR1	0.2929	ReMap ChIP-seq,0.2929	GINS2,TMSB4X,TMA7,PFDN4,CENPA,MXD3,CKS1B
	gene_set_query	975	ZNF605	0.293	ARCHS4 Coexpression,0.293	ZC3H8,GEMIN6
	gene_set_query	976	ZNF613	0.2931	GTEx Coexpression,0.2931	TYW5,NOL7
	gene_set_query	977	SOHLH1	0.2942	Enrichr Queries,0.2942	UBE2T,CPNE1,TGFBI,AURKB
	gene_set_query	978	PHF21A	0.2943	GTEx Coexpression,0.2943	CDKN2D,MXD3
	gene_set_query	979	ZNF506	0.2948	ARCHS4 Coexpression,0.2948	GEMIN6,EFCAB11
	gene_set_query	980	USF1	0.2949	Enrichr Queries,0.2949	CCND3,B2M,AURKB,PSMB8
	gene_set_query	981	ZBTB4	0.295	GTEx Coexpression,0.295	MPHOSPH8,COX20
	gene_set_query	982	ZNF347	0.2955	ARCHS4 Coexpression,0.2955	ZC3H8,GEMIN6
	gene_set_query	983	GTF2IRD2B	0.2967	ARCHS4 Coexpression,0.2967	HMMR,NPM3
	gene_set_query	984	ZNF324B	0.2968	GTEx Coexpression,0.2968	RAD50,DKC1
	gene_set_query	985	UBP1	0.297	Enrichr Queries,0.297	HMGB2,SMC4,B2M,AURKB
	gene_set_query	986	ZNF398	0.2974	GTEx Coexpression,0.2974	CRLF3,RPP38
	gene_set_query	987	FOXA3	0.2977	Enrichr Queries,0.2977	CPNE1,BIRC5,TGFBI,AURKB
	gene_set_query	988	ASCL2	0.2984	Enrichr Queries,0.2984	CDCA7,BIRC5,TGFBI,AURKB
	gene_set_query	989	HSF1	0.2988	Literature ChIP-seq,0.2988	CCND3,PSMA3,CENPF,MAGOH,WBP4,CENPK,CACYBP,AURKB
	gene_set_query	990	NR1H3	0.2991	Enrichr Queries,0.2991	EMP1,TGFBI,AURKB,PSMB8
	gene_set_query	991	KLF11	0.2999	GTEx Coexpression,0.2999	BEX4,TMA7
	gene_set_query	992	ONECUT3	0.3004	ARCHS4 Coexpression,0.3004	ZC3H8,GEMIN6
	gene_set_query	993	ZNF532	0.3006	GTEx Coexpression,0.3006	PSMB8,COX20
	gene_set_query	994	ZNF230	0.3006	Enrichr Queries,0.3006	CENPF,KIF20B,DLGAP5,AURKB
	gene_set_query	995	ZNF251	0.3016	ARCHS4 Coexpression,0.3016	TYW5,B2M
	gene_set_query	996	ZNF541	0.3018	GTEx Coexpression,0.3018	TEX30,COX7B2
	gene_set_query	997	SAFB	0.3022	ARCHS4 Coexpression,0.3022	ANP32A,DDX11
	gene_set_query	998	SOX12	0.3034	ARCHS4 Coexpression,0.3034	ANP32A,B2M
	gene_set_query	999	ZXDA	0.3041	ARCHS4 Coexpression,0.3041	TAP2,CKS1B
	gene_set_query	1000	CSRNP2	0.3043	GTEx Coexpression,0.3043	HIRIP3,CFAP36
	gene_set_query	1001	ZFP30	0.3047	ARCHS4 Coexpression,0.3047	SRD5A1,GEMIN6
	gene_set_query	1002	STAT5B	0.3048	Enrichr Queries,0.3048	CCND3,B2M,AURKB,PSMB8
	gene_set_query	1003	LYL1	0.3053	ARCHS4 Coexpression,0.3053	CDKN2D,CCND3
	gene_set_query	1004	NAIF1	0.3055	GTEx Coexpression,0.3055	CRLF3,MXD3
	gene_set_query	1005	TEAD1	0.3064	ReMap ChIP-seq,0.3064	FAM111A,CENPF,TMSB4X,EMP1,HMMR,TGFBI,CEP55
	gene_set_query	1006	GCM2	0.3065	ARCHS4 Coexpression,0.3065	BEX4,TYW5
	gene_set_query	1007	ZSCAN18	0.307	Enrichr Queries,0.307	BEX4,EMP1,TGFBI,AURKB
	gene_set_query	1008	ZNF157	0.3071	ARCHS4 Coexpression,0.3071	GEMIN6,EFCAB11
	gene_set_query	1009	ZNF594	0.3074	GTEx Coexpression,0.3074	CCDC66,MPHOSPH8
	gene_set_query	1010	ANHX	0.3077	ARCHS4 Coexpression,0.3077	TEX30,CENPH
	gene_set_query	1011	TET2	0.3086	GTEx Coexpression,0.3086	CRLF3,MXD3
	gene_set_query	1012	ZIM3	0.3093	GTEx Coexpression,0.3093	TEX30,COX7B2
	gene_set_query	1013	ZNF420	0.3099	GTEx Coexpression,0.3099	ZC3H8,DNAJC9
	gene_set_query	1014	LHX9	0.3108	ARCHS4 Coexpression,0.3108	BEX4,NRN1
	gene_set_query	1015	AKNA	0.3113	Enrichr Queries,0.3113	TGFBI,B2M,AURKB,PSMB8
	gene_set_query	1016	MEIS1	0.3118	GTEx Coexpression,0.3118	ENKD1,COX20
	gene_set_query	1017	HES7	0.3127	ARCHS4 Coexpression,0.3127	DKC1,COX7C
	gene_set_query	1018	ZNF462	0.313	GTEx Coexpression,0.313	ANP32A,PSMB8
	gene_set_query	1019	ELF3	0.3131	ReMap ChIP-seq,0.3131	CCND3,TMSB4X,EMP1,TGFBI,MXD3,CEP55,CKS1B
	gene_set_query	1020	ZNF414	0.3133	ARCHS4 Coexpression,0.3133	CCDC58,ZC3H8
	gene_set_query	1021	ZNF585A	0.3136	GTEx Coexpression,0.3136	CCDC66,COX20
	gene_set_query	1022	NCOA1	0.3145	ARCHS4 Coexpression,0.3145	EIF4E3,CKS1B
	gene_set_query	1023	RUNX3	0.3148	Enrichr Queries,0.3148	TGFBI,MKI67,AURKB,PSMB8
	gene_set_query	1024	ZNF483	0.3149	GTEx Coexpression,0.3149	CFAP36,CCDC66
	gene_set_query	1025	DLX4	0.3151	ARCHS4 Coexpression,0.3151	DKC1,NPM3
	gene_set_query	1026	NR5A2	0.3161	GTEx Coexpression,0.3161	FAIM,ENKD1
	gene_set_query	1027	PIN1	0.3163	ARCHS4 Coexpression,0.3163	SIVA1,TMSB4X
	gene_set_query	1028	GFI1	0.317	ARCHS4 Coexpression,0.317	CCND3,ANP32A
	gene_set_query	1029	ZBTB34	0.3174	GTEx Coexpression,0.3174	CRLF3,MXD3
	gene_set_query	1030	ZNF30	0.3177	Enrichr Queries,0.3177	CDCA7,MKI67,KIF20B,AURKB
	gene_set_query	1031	ZMAT4	0.318	GTEx Coexpression,0.318	BEX4,ARPP19
	gene_set_query	1032	ZNF133	0.3188	ARCHS4 Coexpression,0.3188	TYW5,ANP32A
	gene_set_query	1033	RFX4	0.3192	GTEx Coexpression,0.3192	CCDC34,COX7B2
	gene_set_query	1034	ZNF687	0.3198	Enrichr Queries,0.3198	CENPF,NASP,MKI67,AURKB
	gene_set_query	1035	ZNF534	0.32	ARCHS4 Coexpression,0.32	COX7B2,CENPA
	gene_set_query	1036	FOXB2	0.3205	Enrichr Queries,0.3205	NRN1,TLX3,AURKB
	gene_set_query	1037	ZNF341	0.3211	GTEx Coexpression,0.3211	CRLF3,MXD3
	gene_set_query	1038	GLI2	0.3213	ARCHS4 Coexpression,0.3213	NASP,B2M
	gene_set_query	1039	EVX1	0.3226	Enrichr Queries,0.3226	NRN1,TLX3,AURKB
	gene_set_query	1040	MYSM1	0.323	GTEx Coexpression,0.323	FAM111A,HAUS3
	gene_set_query	1041	GTF2IRD1	0.3231	ARCHS4 Coexpression,0.3231	CCND3,TAP2
	gene_set_query	1042	RXRA	0.3232	ReMap ChIP-seq,0.3232	CDKN2D,PCNA,DYNLT1,TMA7,TGFBI,AURKB,CKS1B
	gene_set_query	1043	LBX1	0.3234	Enrichr Queries,0.3234	NRN1,TLX3,AURKB
	gene_set_query	1044	BARX1	0.3241	Enrichr Queries,0.3241	NRN1,TLX3,AURKB
	gene_set_query	1045	ZNF596	0.3242	GTEx Coexpression,0.3242	TLX3,CCDC66
	gene_set_query	1046	PCGF2	0.3243	ARCHS4 Coexpression,0.3243	DHFR,B2M
	gene_set_query	1047	EVX2	0.3248	Enrichr Queries,0.3248	NRN1,TLX3,AURKB
	gene_set_query	1048	IKZF4	0.3248	GTEx Coexpression,0.3248	WBP4,CCDC66
	gene_set_query	1049	ZFP91	0.3249	ARCHS4 Coexpression,0.3249	SMC4,CEP55
	gene_set_query	1050	VEZF1	0.3261	GTEx Coexpression,0.3261	HACD1,WBP4
	gene_set_query	1051	ZNF136	0.3262	ARCHS4 Coexpression,0.3262	PSMA3,TYW5
	gene_set_query	1052	GSC2	0.3262	Enrichr Queries,0.3262	NRN1,TLX3,AURKB
	gene_set_query	1053	MXD1	0.3273	GTEx Coexpression,0.3273	CDKN2D,CRLF3
	gene_set_query	1054	PAX1	0.3276	Enrichr Queries,0.3276	NRN1,TLX3,AURKB
	gene_set_query	1055	MITF	0.3279	GTEx Coexpression,0.3279	HACD1,WBP4
	gene_set_query	1056	ZBTB40	0.3286	GTEx Coexpression,0.3286	FAM111A,TMA7
	gene_set_query	1057	HOXA13	0.3292	ARCHS4 Coexpression,0.3292	DHFR,DDX11
	gene_set_query	1058	TFAP2A	0.3293	Literature ChIP-seq,0.3293	PCNA,ARL6IP1,ANP32A,CCDC34,DDX11,MRPL39,EMP1,KIF23,PTS,HIRIP3,CAPN6,CPNE1,CEP83,CRLF3,DLGAP5,SPC24
	gene_set_query	1059	ZNF396	0.3304	GTEx Coexpression,0.3304	TYW5,MXD3
	gene_set_query	1060	DMRTA2	0.3305	ARCHS4 Coexpression,0.3305	CCDC34,COX7C
	gene_set_query	1061	HOXD12	0.3305	Enrichr Queries,0.3305	NRN1,TLX3,AURKB
	gene_set_query	1062	BHLHE40	0.3305	ENCODE ChIP-seq,0.3305	GTF2A2,ARL6IP1,UQCRB,COX16,APIP,NOL7,MRPS31,MRPL39,EFCAB11,COX7C,MIS18BP1,SPDL1,GINS2,DDX11,HAUS3,ZCRB1,LSM3,FAM111A,NDUFAF2,CFAP36,BIRC5,DNAJC8,CCDC66,KIF20B,PFDN4,CRLF3,MPHOSPH8,MXD3
	gene_set_query	1063	ZNF619	0.3311	GTEx Coexpression,0.3311	RAD50,MRPS31
	gene_set_query	1064	ZSCAN10	0.3311	ARCHS4 Coexpression,0.3311	NASP,NPM3
	gene_set_query	1065	HELT	0.3312	Enrichr Queries,0.3312	NRN1,TLX3,AURKB
	gene_set_query	1066	NR2C1	0.3323	GTEx Coexpression,0.3323	CCDC66,COX20
	gene_set_query	1067	SRY	0.3323	ARCHS4 Coexpression,0.3323	ZCRB1,MKI67
	gene_set_query	1068	TLX2	0.3326	Enrichr Queries,0.3326	NRN1,TLX3,AURKB
	gene_set_query	1069	ZNF98	0.3329	GTEx Coexpression,0.3329	FAIM,ENKD1
	gene_set_query	1070	ISL1	0.3329	ARCHS4 Coexpression,0.3329	BEX4,GAS2
	gene_set_query	1071	SOX14	0.3333	Enrichr Queries,0.3333	NRN1,TLX3,AURKB
	gene_set_query	1072	HOXB6	0.3342	ARCHS4 Coexpression,0.3342	DDX11,CEP55
	gene_set_query	1073	BNC2	0.3348	Enrichr Queries,0.3348	EMP1,TGFBI,AURKB
	gene_set_query	1074	PTF1A	0.3348	GTEx Coexpression,0.3348	FAIM,ENKD1
	gene_set_query	1075	ERG	0.3354	Literature ChIP-seq,0.3354	GTF2A2,DDX11,TAP2,CDCA7,HMGB2,MRPS31,ARPP19,CENPA,AURKB,SMC2,DHFR,CCND3,DKC1,DNAJC8,CEP55
	gene_set_query	1076	ELK3	0.3354	ARCHS4 Coexpression,0.3354	CCND3,EMP1
	gene_set_query	1077	ZNF324	0.3354	GTEx Coexpression,0.3354	SRD5A1,DNAJC9
	gene_set_query	1078	FOXL2	0.3355	Enrichr Queries,0.3355	NRN1,TGFBI,AURKB
	gene_set_query	1079	ARID3A	0.336	ARCHS4 Coexpression,0.336	CCDC58,ZC3H8
	gene_set_query	1080	ONECUT1	0.3367	GTEx Coexpression,0.3367	GAS2,ENKD1
	gene_set_query	1081	PGR	0.3367	ReMap ChIP-seq,0.3367	GINS2,ARC,SIVA1,BIRC5,KIF23,ENKD1,CKS1B
	gene_set_query	1082	FERD3L	0.3369	Enrichr Queries,0.3369	NRN1,TLX3,AURKB
	gene_set_query	1083	ZNF503	0.3378	ARCHS4 Coexpression,0.3378	DHFR,B2M
	gene_set_query	1084	TLX1	0.3385	ARCHS4 Coexpression,0.3385	PCNA,FBXO5
	gene_set_query	1085	ZNF181	0.3385	GTEx Coexpression,0.3385	DNAJC19,WBP4
	gene_set_query	1086	ZNF331	0.339	Enrichr Queries,0.339	HMGB2,EMP1,AURKB
	gene_set_query	1087	ZBTB3	0.3391	ARCHS4 Coexpression,0.3391	GEMIN6,EFCAB11
	gene_set_query	1088	PROP1	0.3397	Enrichr Queries,0.3397	CPNE1,TGFBI,AURKB
	gene_set_query	1089	ALX3	0.3405	Enrichr Queries,0.3405	NRN1,TGFBI,AURKB
	gene_set_query	1090	OLIG3	0.3415	ARCHS4 Coexpression,0.3415	DHFR,NRN1
	gene_set_query	1091	EN1	0.3433	Enrichr Queries,0.3433	NRN1,TGFBI,AURKB
	gene_set_query	1092	NHLH2	0.344	ARCHS4 Coexpression,0.344	BEX4,NRN1
	gene_set_query	1093	OTP	0.344	Enrichr Queries,0.344	NRN1,TLX3,AURKB
	gene_set_query	1094	VAX2	0.3447	Enrichr Queries,0.3447	NRN1,TGFBI,AURKB
	gene_set_query	1095	PURB	0.3466	GTEx Coexpression,0.3466	TLX3,DNAJC9
	gene_set_query	1096	TMF1	0.3471	ARCHS4 Coexpression,0.3471	AURKB,CKS1B
	gene_set_query	1097	DMRT1	0.3476	Literature ChIP-seq,0.3476	NPM3,CKS1B
	gene_set_query	1098	PHOX2A	0.3476	Enrichr Queries,0.3476	TLX3,TGFBI,AURKB
	gene_set_query	1099	ZNF333	0.3479	GTEx Coexpression,0.3479	COX16,CCDC66
	gene_set_query	1100	EN2	0.3483	ARCHS4 Coexpression,0.3483	DHFR,GEMIN6
	gene_set_query	1101	ZNF343	0.3489	ARCHS4 Coexpression,0.3489	RPP38,SPC24
	gene_set_query	1102	SOX30	0.349	Enrichr Queries,0.349	TLX3,DDX11,AURKB
	gene_set_query	1103	ZNF527	0.3491	GTEx Coexpression,0.3491	WBP4,MRPS31
	gene_set_query	1104	ZNF671	0.3501	ARCHS4 Coexpression,0.3501	DHFR,TAP2
	gene_set_query	1105	CDX2	0.3502	ReMap ChIP-seq,0.3502	ANAPC15,TYW5,TMSB4X,WBP4,AURKB,COX20,CKS1B
	gene_set_query	1106	TGIF2LX	0.3507	ARCHS4 Coexpression,0.3507	TROAP,COX7B2
	gene_set_query	1107	DMBX1	0.3519	Enrichr Queries,0.3519	CENPF,TGFBI,AURKB
	gene_set_query	1108	ZBED5	0.3522	GTEx Coexpression,0.3522	FAM111A,CCDC66
	gene_set_query	1109	ZNF662	0.3526	Enrichr Queries,0.3526	DDX11,TGFBI,AURKB
	gene_set_query	1110	PKNOX2	0.3526	ARCHS4 Coexpression,0.3526	ZC3H8,GEMIN6
	gene_set_query	1111	POU3F1	0.3532	ARCHS4 Coexpression,0.3532	TMA7,COX7C
	gene_set_query	1112	ZNF81	0.3541	GTEx Coexpression,0.3541	TYW5,CFAP36
	gene_set_query	1113	POU4F3	0.3544	ARCHS4 Coexpression,0.3544	TLX3,SMC2
	gene_set_query	1114	DMRTC2	0.3553	GTEx Coexpression,0.3553	TEX30,COX7B2
	gene_set_query	1115	ZNF510	0.3554	Enrichr Queries,0.3554	RAD50,AURKB,SMC2
	gene_set_query	1116	MTERF4	0.3557	ARCHS4 Coexpression,0.3557	CRLF3,B2M
	gene_set_query	1117	HIF3A	0.3563	ARCHS4 Coexpression,0.3563	TMSB4X,CCDC58
	gene_set_query	1118	VENTX	0.3566	GTEx Coexpression,0.3566	CCND3,MXD3
	gene_set_query	1119	THAP5	0.3568	Enrichr Queries,0.3568	SMC4,AURKB,SMC2
	gene_set_query	1120	ZFP28	0.3578	GTEx Coexpression,0.3578	CFAP36,PSMB8
	gene_set_query	1121	NKX22	0.3581	ARCHS4 Coexpression,0.3581	BEX4,GAS2
	gene_set_query	1122	ZBTB7A	0.3584	GTEx Coexpression,0.3584	SRD5A1,CEP83
	gene_set_query	1123	EBF2	0.3587	ARCHS4 Coexpression,0.3587	NRN1,APIP
	gene_set_query	1124	DBX1	0.359	Enrichr Queries,0.359	NRN1,TLX3,AURKB
	gene_set_query	1125	ZNF80	0.3593	ARCHS4 Coexpression,0.3593	B2M,PSMB8
	gene_set_query	1126	ZNF474	0.3597	Enrichr Queries,0.3597	TGFBI,MKI67,AURKB
	gene_set_query	1127	HOXD1	0.36	ARCHS4 Coexpression,0.36	PCNA,TEX30
	gene_set_query	1128	ELK4	0.3603	GTEx Coexpression,0.3603	BEX4,FAM111A
	gene_set_query	1129	BARHL1	0.3604	Enrichr Queries,0.3604	NRN1,TLX3,AURKB
	gene_set_query	1130	NEUROD1	0.3606	ARCHS4 Coexpression,0.3606	COX17,ZC3H8
	gene_set_query	1131	ZNF783	0.3615	GTEx Coexpression,0.3615	SLIRP,CCDC66
	gene_set_query	1132	IRX6	0.3618	Enrichr Queries,0.3618	NRN1,DDX11,AURKB
	gene_set_query	1133	ZNF776	0.3622	GTEx Coexpression,0.3622	TYW5,ZC3H8
	gene_set_query	1134	GPBP1L1	0.3624	ARCHS4 Coexpression,0.3624	ANP32A,TAP2
	gene_set_query	1135	VSX1	0.3625	Enrichr Queries,0.3625	NRN1,TLX3,AURKB
	gene_set_query	1136	LHX5	0.363	ARCHS4 Coexpression,0.363	ZC3H8,COX7C
	gene_set_query	1137	DOT1L	0.3634	GTEx Coexpression,0.3634	TEX30,SPAG5
	gene_set_query	1138	ZNF350	0.3636	ARCHS4 Coexpression,0.3636	TYW5,B2M
	gene_set_query	1139	HOXB1	0.3647	GTEx Coexpression,0.3647	SRD5A1,EMP1
	gene_set_query	1140	HOXD9	0.3647	Enrichr Queries,0.3647	NRN1,TGFBI,AURKB
	gene_set_query	1141	NR2E1	0.3661	Enrichr Queries,0.3661	NRN1,DDX11,AURKB
	gene_set_query	1142	ZNF467	0.3665	GTEx Coexpression,0.3665	CCND3,MXD3
	gene_set_query	1143	TSHZ3	0.3668	Enrichr Queries,0.3668	EMP1,TGFBI,AURKB
	gene_set_query	1144	NR0B1	0.3675	Enrichr Queries,0.3675	CENPF,TGFBI,AURKB
	gene_set_query	1145	PKNOX1	0.3678	GTEx Coexpression,0.3678	KNSTRN,RPP38
	gene_set_query	1146	MEOX1	0.3682	Enrichr Queries,0.3682	EMP1,TGFBI,AURKB
	gene_set_query	1147	OVOL3	0.3696	GTEx Coexpression,0.3696	TEX30,COX7B2
	gene_set_query	1148	FOXS1	0.3697	Enrichr Queries,0.3697	EMP1,TGFBI,AURKB
	gene_set_query	1149	SP8	0.3704	ARCHS4 Coexpression,0.3704	NASP,B2M
	gene_set_query	1150	ZNF404	0.3709	GTEx Coexpression,0.3709	BEX4,UQCRB
	gene_set_query	1151	ZNF579	0.371	ARCHS4 Coexpression,0.371	CCDC34,ENKD1
	gene_set_query	1152	ZNF572	0.3716	ARCHS4 Coexpression,0.3716	HMMR,SMC4
	gene_set_query	1153	ZNF717	0.3721	GTEx Coexpression,0.3721	RAD50,MAGOHB
	gene_set_query	1154	TBX4	0.3732	Enrichr Queries,0.3732	NRN1,TGFBI,AURKB
	gene_set_query	1155	MEIS2	0.3737	ReMap ChIP-seq,0.3737	PCNA,TMSB4X,ZC3H8,CACYBP,LSM5,LSM3
	gene_set_query	1156	TBX6	0.3746	GTEx Coexpression,0.3746	SRD5A1,EMP1
	gene_set_query	1157	ZNF654	0.3747	ARCHS4 Coexpression,0.3747	SWT1
	gene_set_query	1158	ZNF658	0.3759	ARCHS4 Coexpression,0.3759	SRD5A1
	gene_set_query	1159	CREB3L1	0.3765	ARCHS4 Coexpression,0.3765	TGFBI
	gene_set_query	1160	ZNF746	0.3771	GTEx Coexpression,0.3771	CRLF3,MXD3
	gene_set_query	1161	ZNF814	0.3771	ARCHS4 Coexpression,0.3771	GEMIN6
	gene_set_query	1162	ZNF282	0.3777	GTEx Coexpression,0.3777	CFAP36,MXD3
	gene_set_query	1163	ZNF23	0.3783	GTEx Coexpression,0.3783	CFAP36,CCDC66
	gene_set_query	1164	ZNF484	0.3784	ARCHS4 Coexpression,0.3784	CENPA
	gene_set_query	1165	ZNF253	0.379	GTEx Coexpression,0.379	MRPS31,ZC3H8
	gene_set_query	1166	BCL6B	0.379	ARCHS4 Coexpression,0.379	EMP1
	gene_set_query	1167	BARX2	0.3796	GTEx Coexpression,0.3796	SRD5A1,EMP1
	gene_set_query	1168	IRX2	0.3796	Enrichr Queries,0.3796	NRN1,TGFBI,AURKB
	gene_set_query	1169	TCF23	0.3802	GTEx Coexpression,0.3802	CAPN6
	gene_set_query	1170	SOX18	0.3802	ARCHS4 Coexpression,0.3802	EMP1
	gene_set_query	1171	CRX	0.3803	Enrichr Queries,0.3803	BIRC5,TGFBI,AURKB
	gene_set_query	1172	TCF12	0.3808	GTEx Coexpression,0.3808	DNAJC8
	gene_set_query	1173	NKX63	0.3808	ARCHS4 Coexpression,0.3808	SMC2
	gene_set_query	1174	ZNF626	0.3825	Enrichr Queries,0.3825	CENPF,KIF20B,AURKB
	gene_set_query	1175	ZNF76	0.3827	GTEx Coexpression,0.3827	CCDC66
	gene_set_query	1176	E4F1	0.3839	GTEx Coexpression,0.3839	PFDN4
	gene_set_query	1177	FOXF1	0.3845	ARCHS4 Coexpression,0.3845	TGFBI
	gene_set_query	1178	CXXC5	0.3851	ARCHS4 Coexpression,0.3851	B2M
	gene_set_query	1179	ZIC1	0.3853	Enrichr Queries,0.3853	NRN1,TGFBI,AURKB
	gene_set_query	1180	FOXD4L5	0.3858	GTEx Coexpression,0.3858	NRN1
	gene_set_query	1181	ZNF366	0.386	Enrichr Queries,0.386	EMP1,TGFBI,AURKB
	gene_set_query	1182	ZNF229	0.3864	ARCHS4 Coexpression,0.3864	B2M
	gene_set_query	1183	HNF1B	0.3868	Enrichr Queries,0.3868	CPNE1,TGFBI,AURKB
	gene_set_query	1184	HDX	0.387	ARCHS4 Coexpression,0.387	BEX4
	gene_set_query	1185	TIGD4	0.3876	ARCHS4 Coexpression,0.3876	BEX4
	gene_set_query	1186	ANKZF1	0.3877	GTEx Coexpression,0.3877	CPNE1
	gene_set_query	1187	ZNF260	0.3888	ARCHS4 Coexpression,0.3888	TAP2
	gene_set_query	1188	GLI4	0.3895	GTEx Coexpression,0.3895	MXD3
	gene_set_query	1189	ZBTB43	0.39	ARCHS4 Coexpression,0.39	ANP32A
	gene_set_query	1190	RARG	0.3902	Literature ChIP-seq,0.3902	CDKN2D,NRN1,GAS2,EMP1
	gene_set_query	1191	ZNF438	0.3907	ARCHS4 Coexpression,0.3907	CDKN2D
	gene_set_query	1192	RXRB	0.3908	GTEx Coexpression,0.3908	CPNE1
	gene_set_query	1193	HOXA3	0.391	Enrichr Queries,0.391	EMP1,TGFBI,AURKB
	gene_set_query	1194	ZNF479	0.3913	ARCHS4 Coexpression,0.3913	COX7B2
	gene_set_query	1195	RBCK1	0.3914	GTEx Coexpression,0.3914	FAM111A
	gene_set_query	1196	NR2E3	0.3919	ARCHS4 Coexpression,0.3919	SRD5A1
	gene_set_query	1197	ZNF880	0.392	GTEx Coexpression,0.392	DNAJC8
	gene_set_query	1198	FOXC2	0.3925	ARCHS4 Coexpression,0.3925	TGFBI
	gene_set_query	1199	USF2	0.3927	GTEx Coexpression,0.3927	TMA7
	gene_set_query	1200	PAX9	0.3932	Enrichr Queries,0.3932	NRN1,TGFBI,AURKB
	gene_set_query	1201	ZNF713	0.3943	ARCHS4 Coexpression,0.3943	GEMIN6
	gene_set_query	1202	HOXB3	0.3946	Enrichr Queries,0.3946	EMP1,TGFBI,AURKB
	gene_set_query	1203	KCNIP3	0.3951	GTEx Coexpression,0.3951	BEX4
	gene_set_query	1204	HOXD3	0.396	Enrichr Queries,0.396	NRN1,TGFBI,AURKB
	gene_set_query	1205	HOXA2	0.3963	Literature ChIP-seq,0.3963	HMMR
	gene_set_query	1206	RORB	0.3964	GTEx Coexpression,0.3964	ARL6IP1
	gene_set_query	1207	ESR2	0.397	GTEx Coexpression,0.397	CCDC77
	gene_set_query	1208	ZFP37	0.3974	Enrichr Queries,0.3974	DDX11,EMP1,AURKB
	gene_set_query	1209	MEIS3	0.3976	GTEx Coexpression,0.3976	NRN1
	gene_set_query	1210	CREB5	0.3981	Enrichr Queries,0.3981	EMP1,TGFBI,AURKB
	gene_set_query	1211	RBSN	0.3983	GTEx Coexpression,0.3983	BEX4
	gene_set_query	1212	ZNF490	0.3986	ARCHS4 Coexpression,0.3986	GEMIN6
	gene_set_query	1213	EBF1	0.3996	Enrichr Queries,0.3996	EMP1,TGFBI,AURKB
	gene_set_query	1214	ZNF575	0.4005	ARCHS4 Coexpression,0.4005	CCND3
	gene_set_query	1215	ZNF665	0.4007	GTEx Coexpression,0.4007	MPHOSPH8
	gene_set_query	1216	FOXD4L1	0.401	Enrichr Queries,0.401	TLX3,DDX11,AURKB
	gene_set_query	1217	MBD6	0.4014	GTEx Coexpression,0.4014	KNSTRN
	gene_set_query	1218	DLX5	0.4017	Enrichr Queries,0.4017	NRN1,TGFBI,AURKB
	gene_set_query	1219	ZNF223	0.4023	ARCHS4 Coexpression,0.4023	BEX4
	gene_set_query	1220	ZNF644	0.4026	GTEx Coexpression,0.4026	WBP4
	gene_set_query	1221	NR2F2	0.4031	Enrichr Queries,0.4031	EMP1,TGFBI,AURKB
	gene_set_query	1222	ZNF197	0.4036	ARCHS4 Coexpression,0.4036	BEX4
	gene_set_query	1223	AKAP8L	0.4045	GTEx Coexpression,0.4045	CCDC66
	gene_set_query	1224	ARNT2	0.4046	Enrichr Queries,0.4046	EMP1,TGFBI,AURKB
	gene_set_query	1225	FOXL1	0.4054	ARCHS4 Coexpression,0.4054	TGFBI
	gene_set_query	1226	ZNF99	0.406	ARCHS4 Coexpression,0.406	GEMIN6
	gene_set_query	1227	ZNF774	0.4066	ARCHS4 Coexpression,0.4066	GEMIN6
	gene_set_query	1228	ZNF672	0.407	GTEx Coexpression,0.407	COX17
	gene_set_query	1229	ZNF25	0.4074	Enrichr Queries,0.4074	EMP1,TGFBI,AURKB
	gene_set_query	1230	NOTO	0.4076	GTEx Coexpression,0.4076	TLX3
	gene_set_query	1231	SOX10	0.4081	Enrichr Queries,0.4081	DDX11,TGFBI,AURKB
	gene_set_query	1232	FOXG1	0.4095	Enrichr Queries,0.4095	NRN1,DDX11,AURKB
	gene_set_query	1233	ZNF708	0.4097	ARCHS4 Coexpression,0.4097	BEX4
	gene_set_query	1234	FAM170A	0.4101	GTEx Coexpression,0.4101	COX7B2
	gene_set_query	1235	ATOH8	0.4103	ARCHS4 Coexpression,0.4103	TGFBI
	gene_set_query	1236	NR5A1	0.4107	GTEx Coexpression,0.4107	CCND3
	gene_set_query	1237	TFAP2E	0.4109	ARCHS4 Coexpression,0.4109	TMSB4X
	gene_set_query	1238	ZNF436	0.411	Enrichr Queries,0.411	EMP1,TGFBI,AURKB
	gene_set_query	1239	HOXB8	0.4113	GTEx Coexpression,0.4113	ZCRB1
	gene_set_query	1240	ZSCAN23	0.4115	ARCHS4 Coexpression,0.4115	BEX4
	gene_set_query	1241	PRDM5	0.4122	ARCHS4 Coexpression,0.4122	SRD5A1
	gene_set_query	1242	ZNF469	0.4128	ARCHS4 Coexpression,0.4128	TGFBI
	gene_set_query	1243	TCF21	0.4131	Enrichr Queries,0.4131	EMP1,TGFBI,AURKB
	gene_set_query	1244	NKX62	0.4138	GTEx Coexpression,0.4138	ZCRB1
	gene_set_query	1245	POU2F3	0.414	ARCHS4 Coexpression,0.414	GEMIN6
	gene_set_query	1246	ZNF835	0.4152	ARCHS4 Coexpression,0.4152	GEMIN6
	gene_set_query	1247	GATA2	0.4157	GTEx Coexpression,0.4157	FAM111A
	gene_set_query	1248	L3MBTL4	0.4158	ARCHS4 Coexpression,0.4158	GEMIN6
	gene_set_query	1249	ZBTB17	0.4163	GTEx Coexpression,0.4163	MXD3
	gene_set_query	1250	TBPL2	0.4171	ARCHS4 Coexpression,0.4171	CDKN2D
	gene_set_query	1251	MKX	0.4174	Enrichr Queries,0.4174	NRN1,TGFBI,AURKB
	gene_set_query	1252	NEUROD6	0.4175	GTEx Coexpression,0.4175	NRN1
	gene_set_query	1253	ZNF285	0.4177	ARCHS4 Coexpression,0.4177	SRD5A1
	gene_set_query	1254	ZNF707	0.4194	GTEx Coexpression,0.4194	SWT1
	gene_set_query	1255	TBR1	0.42	GTEx Coexpression,0.42	NRN1
	gene_set_query	1256	WT1	0.4207	Literature ChIP-seq,0.4207	HACD1,CENPW,SIVA1,SPAG5,DDX11,CCDC58,CDCA7,EMP1,KIF23,MKI67,NPM3,CKS1B,CCND3,DKC1,UBE2T,TMSB4X,GAS2,TGFBI,SPDL1,EEF1E1,CRLF3,MPHOSPH8,SPC24
	gene_set_query	1257	PRRX2	0.4208	ARCHS4 Coexpression,0.4208	TGFBI
	gene_set_query	1258	ZNF599	0.4213	GTEx Coexpression,0.4213	CCDC66
	gene_set_query	1259	FOXE1	0.4217	Enrichr Queries,0.4217	NRN1,TLX3,AURKB
	gene_set_query	1260	NR3C1	0.4224	Enrichr Queries,0.4224	TGFBI,B2M,AURKB
	gene_set_query	1261	MGA	0.4225	GTEx Coexpression,0.4225	CCDC66
	gene_set_query	1262	NR1D1	0.4231	Enrichr Queries,0.4231	EMP1,TGFBI,AURKB
	gene_set_query	1263	BACH2	0.4242	ReMap ChIP-seq,0.4242	RAD51AP1,CCND3,TMSB4X,WBP4,DNAJC8,CKS1B
	gene_set_query	1264	SNAI1	0.4245	Enrichr Queries,0.4245	EMP1,TGFBI,AURKB
	gene_set_query	1265	ONECUT2	0.4252	Enrichr Queries,0.4252	NRN1,MKI67,AURKB
	gene_set_query	1266	ZNF7	0.4269	ARCHS4 Coexpression,0.4269	GEMIN6
	gene_set_query	1267	CAMTA1	0.4275	ARCHS4 Coexpression,0.4275	BEX4
	gene_set_query	1268	HOXB5	0.4281	Enrichr Queries,0.4281	EMP1,TGFBI,AURKB
	gene_set_query	1269	NR2F1	0.4288	Enrichr Queries,0.4288	EMP1,TGFBI,AURKB
	gene_set_query	1270	ZNF843	0.4294	ARCHS4 Coexpression,0.4294	GEMIN6
	gene_set_query	1271	KLF7	0.4294	GTEx Coexpression,0.4294	ZC3H8
	gene_set_query	1272	ARX	0.4302	Enrichr Queries,0.4302	NRN1,DDX11,AURKB
	gene_set_query	1273	NKX31	0.4306	GTEx Coexpression,0.4306	FAM111A
	gene_set_query	1274	HOXC10	0.4309	Enrichr Queries,0.4309	NRN1,TGFBI,AURKB
	gene_set_query	1275	MYOD1	0.431	ReMap ChIP-seq,0.431	CCND3,EMP1,TGFBI,CENPA,CEP55,SPC24
	gene_set_query	1276	HEYL	0.4312	GTEx Coexpression,0.4312	HACD1
	gene_set_query	1277	JAZF1	0.4316	Enrichr Queries,0.4316	EMP1,TGFBI,AURKB
	gene_set_query	1278	ZNF10	0.4325	GTEx Coexpression,0.4325	CCDC66
	gene_set_query	1279	ZBTB49	0.433	ARCHS4 Coexpression,0.433	B2M
	gene_set_query	1280	ZNF248	0.433	Enrichr Queries,0.433	FAM111A,MKI67,AURKB
	gene_set_query	1281	ZNF33B	0.4338	Enrichr Queries,0.4338	KIF20B,AURKB,SMC2
	gene_set_query	1282	KLF12	0.4343	GTEx Coexpression,0.4343	HACD1
	gene_set_query	1283	FEV	0.4356	GTEx Coexpression,0.4356	ARC
	gene_set_query	1284	HOXB2	0.4373	Enrichr Queries,0.4373	EMP1,TGFBI,AURKB
	gene_set_query	1285	HIC1	0.438	Enrichr Queries,0.438	EMP1,TGFBI,AURKB
	gene_set_query	1286	MLXIP	0.4392	ARCHS4 Coexpression,0.4392	PSMA3
	gene_set_query	1287	ZNF853	0.44	GTEx Coexpression,0.44	ZCRB1
	gene_set_query	1288	SALL2	0.4402	Enrichr Queries,0.4402	CDCA7,TGFBI,AURKB
	gene_set_query	1289	EEA1	0.4404	ARCHS4 Coexpression,0.4404	RAD50
	gene_set_query	1290	SRCAP	0.4406	GTEx Coexpression,0.4406	PFDN4
	gene_set_query	1291	TSHZ2	0.4412	GTEx Coexpression,0.4412	ANAPC15
	gene_set_query	1292	NFX1	0.4416	ARCHS4 Coexpression,0.4416	SRD5A1
	gene_set_query	1293	ZNF577	0.4418	GTEx Coexpression,0.4418	CCDC66
	gene_set_query	1294	SPEN	0.4423	ARCHS4 Coexpression,0.4423	DDX11
	gene_set_query	1295	ZNF383	0.4429	ARCHS4 Coexpression,0.4429	GEMIN6
	gene_set_query	1296	KLF8	0.4437	Enrichr Queries,0.4437	EMP1,TGFBI,AURKB
	gene_set_query	1297	ZNF606	0.4441	ARCHS4 Coexpression,0.4441	BEX4
	gene_set_query	1298	RFX1	0.4444	ReMap ChIP-seq,0.4444	CENPH,TMA7,CFAP36,GEMIN6,EFCAB11,ENKD1
	gene_set_query	1299	ZNF362	0.4449	GTEx Coexpression,0.4449	HACD1
	gene_set_query	1300	SOX7	0.4452	Enrichr Queries,0.4452	EMP1,TGFBI,AURKB
	gene_set_query	1301	FOXN1	0.4459	Enrichr Queries,0.4459	BIRC5,MKI67,AURKB
	gene_set_query	1302	BAZ2B	0.4462	GTEx Coexpression,0.4462	CCDC66
	gene_set_query	1303	GLIS3	0.4466	Enrichr Queries,0.4466	EMP1,TGFBI,AURKB
	gene_set_query	1304	KDM2A	0.4472	ARCHS4 Coexpression,0.4472	TAP2
	gene_set_query	1305	ZNF787	0.4473	Enrichr Queries,0.4473	CCND3,SIVA1,AURKB
	gene_set_query	1306	ZNF385D	0.4478	ARCHS4 Coexpression,0.4478	SRD5A1
	gene_set_query	1307	PAX8	0.4478	ReMap ChIP-seq,0.4478	PTTG1,NASP,CPNE1,APIP,SPC24,COX20
	gene_set_query	1308	ZNF628	0.4487	GTEx Coexpression,0.4487	RPP38
	gene_set_query	1309	ZNF236	0.4493	GTEx Coexpression,0.4493	CCDC66
	gene_set_query	1310	MLXIPL	0.4494	Enrichr Queries,0.4494	CPNE1,TGFBI,AURKB
	gene_set_query	1311	ZNF709	0.4499	GTEx Coexpression,0.4499	CCDC34
	gene_set_query	1312	ZNF319	0.4502	ARCHS4 Coexpression,0.4502	TAP2
	gene_set_query	1313	SIX2	0.4509	Enrichr Queries,0.4509	NRN1,TGFBI,AURKB
	gene_set_query	1314	NPAS1	0.4509	ARCHS4 Coexpression,0.4509	NPM3
	gene_set_query	1315	ZBTB46	0.4518	GTEx Coexpression,0.4518	TLX3
	gene_set_query	1316	ZNF875	0.453	GTEx Coexpression,0.453	CCDC66
	gene_set_query	1317	IRX4	0.4537	Enrichr Queries,0.4537	NRN1,TGFBI,AURKB
	gene_set_query	1318	FOXD4L4	0.4543	GTEx Coexpression,0.4543	NRN1
	gene_set_query	1319	CREB3L2	0.4551	Enrichr Queries,0.4551	EMP1,TGFBI,AURKB
	gene_set_query	1320	MBD1	0.4558	ARCHS4 Coexpression,0.4558	TAP2
	gene_set_query	1321	SMAD3	0.4558	Enrichr Queries,0.4558	EMP1,TGFBI,AURKB
	gene_set_query	1322	HIVEP2	0.4576	ARCHS4 Coexpression,0.4576	TAP2
	gene_set_query	1323	ZFHX2	0.458	GTEx Coexpression,0.458	CFAP36
	gene_set_query	1324	MLX	0.4586	GTEx Coexpression,0.4586	CFAP36
	gene_set_query	1325	ZNF703	0.4587	Enrichr Queries,0.4587	EMP1,TGFBI,AURKB
	gene_set_query	1326	ZEB1	0.4594	Enrichr Queries,0.4594	EMP1,TGFBI,AURKB
	gene_set_query	1327	POU5F2	0.4595	ARCHS4 Coexpression,0.4595	SRD5A1
	gene_set_query	1328	GBX1	0.4599	GTEx Coexpression,0.4599	HIRIP3
	gene_set_query	1329	GRHL2	0.4613	ReMap ChIP-seq,0.4613	DYNLT1,TMA7,EMP1,CENPA,SPC24,CKS1B
	gene_set_query	1330	ZNF345	0.4619	ARCHS4 Coexpression,0.4619	GEMIN6
	gene_set_query	1331	SP3	0.4625	ARCHS4 Coexpression,0.4625	MIS18BP1
	gene_set_query	1332	HNF4A	0.463	Enrichr Queries,0.463	CPNE1,TGFBI,AURKB
	gene_set_query	1333	HIVEP3	0.4642	GTEx Coexpression,0.4642	SIVA1
	gene_set_query	1334	HNF1A	0.4644	Enrichr Queries,0.4644	CPNE1,TGFBI,AURKB
	gene_set_query	1335	GLIS2	0.4651	Enrichr Queries,0.4651	EMP1,TGFBI,AURKB
	gene_set_query	1336	RARA	0.4658	Enrichr Queries,0.4658	CCND3,TGFBI,AURKB
	gene_set_query	1337	ZNF558	0.4679	Enrichr Queries,0.4679	EMP1,TGFBI,AURKB
	gene_set_query	1338	ZNF728	0.4693	ARCHS4 Coexpression,0.4693	COX7B2
	gene_set_query	1339	GRHL1	0.4694	Enrichr Queries,0.4694	EMP1,MKI67,AURKB
	gene_set_query	1340	FOXO6	0.4698	GTEx Coexpression,0.4698	CFAP36
	gene_set_query	1341	SP7	0.4704	GTEx Coexpression,0.4704	CFAP36
	gene_set_query	1342	ZBTB22	0.4711	ARCHS4 Coexpression,0.4711	TAP2
	gene_set_query	1343	ZSCAN22	0.4724	ARCHS4 Coexpression,0.4724	GEMIN6
	gene_set_query	1344	JDP2	0.4729	Enrichr Queries,0.4729	EMP1,TGFBI,AURKB
	gene_set_query	1345	ZKSCAN7	0.4742	GTEx Coexpression,0.4742	TYW5
	gene_set_query	1346	CDX1	0.4744	Enrichr Queries,0.4744	CPNE1,TGFBI,AURKB
	gene_set_query	1347	SOX17	0.4756	Literature ChIP-seq,0.4756	COX7B,GTF2A2,CCDC58,CDCA7,ZC3H8,KIF23,LSM3,AURKB,CKS1B,PSMA3,CAPN6,NASP
	gene_set_query	1348	HLX	0.4758	Enrichr Queries,0.4758	EMP1,TGFBI,AURKB
	gene_set_query	1349	ZBTB21	0.476	GTEx Coexpression,0.476	CKS1B
	gene_set_query	1350	NR4A3	0.4765	Enrichr Queries,0.4765	EMP1,TGFBI,AURKB
	gene_set_query	1351	ZNF697	0.4772	Enrichr Queries,0.4772	EMP1,TGFBI,AURKB
	gene_set_query	1352	CREB3L3	0.4786	Enrichr Queries,0.4786	CPNE1,TGFBI,AURKB
	gene_set_query	1353	ZNF440	0.4791	ARCHS4 Coexpression,0.4791	GEMIN6
	gene_set_query	1354	RFX6	0.4801	Enrichr Queries,0.4801	CAPN6,DDX11,AURKB
	gene_set_query	1355	SP6	0.4808	Enrichr Queries,0.4808	EMP1,TGFBI,AURKB
	gene_set_query	1356	MZF1	0.481	ARCHS4 Coexpression,0.481	DDX11
	gene_set_query	1357	GZF1	0.481	GTEx Coexpression,0.481	CDKN2D
	gene_set_query	1358	ZNF529	0.4816	GTEx Coexpression,0.4816	BEX4
	gene_set_query	1359	ZNF142	0.4822	ARCHS4 Coexpression,0.4822	DDX11
	gene_set_query	1360	TBX3	0.4822	Enrichr Queries,0.4822	EMP1,TGFBI,AURKB
	gene_set_query	1361	ALX4	0.4829	GTEx Coexpression,0.4829	CAPN6
	gene_set_query	1362	SOX13	0.4829	Enrichr Queries,0.4829	EMP1,TGFBI,AURKB
	gene_set_query	1363	EBF4	0.4848	GTEx Coexpression,0.4848	MPHOSPH8
	gene_set_query	1364	L3MBTL1	0.4853	ARCHS4 Coexpression,0.4853	SRD5A1
	gene_set_query	1365	ZNF454	0.4854	GTEx Coexpression,0.4854	MPHOSPH8
	gene_set_query	1366	TIGD5	0.486	GTEx Coexpression,0.486	CCDC58
	gene_set_query	1367	ZNF391	0.4871	ARCHS4 Coexpression,0.4871	BEX4
	gene_set_query	1368	ZBTB48	0.4872	GTEx Coexpression,0.4872	MXD3
	gene_set_query	1369	EGR3	0.4907	Enrichr Queries,0.4907	EMP1,TGFBI,AURKB
	gene_set_query	1370	USF3	0.4908	ARCHS4 Coexpression,0.4908	NPM3
	gene_set_query	1371	POU3F4	0.4916	GTEx Coexpression,0.4916	ARPP19
	gene_set_query	1372	NANOGNB	0.4935	GTEx Coexpression,0.4935	TEX30
	gene_set_query	1373	ZFP3	0.4943	Enrichr Queries,0.4943	EMP1,TGFBI,AURKB
	gene_set_query	1374	NEUROD4	0.495	Enrichr Queries,0.495	DDX11,BIRC5,AURKB
	gene_set_query	1375	TBX2	0.4957	Enrichr Queries,0.4957	EMP1,TGFBI,AURKB
	gene_set_query	1376	ZNF592	0.496	GTEx Coexpression,0.496	EIF4E3
	gene_set_query	1377	ZNF79	0.4972	GTEx Coexpression,0.4972	GEMIN6
	gene_set_query	1378	IRF6	0.4979	Enrichr Queries,0.4979	EMP1,TGFBI,AURKB
	gene_set_query	1379	FOSB	0.4988	ARCHS4 Coexpression,0.4988	EMP1
	gene_set_query	1380	MXD4	0.5	Enrichr Queries,0.5	EMP1,TGFBI,AURKB
	gene_set_query	1381	ETV1	0.5007	Enrichr Queries,0.5007	EMP1,TGFBI,AURKB
	gene_set_query	1382	ZNF566	0.5018	ARCHS4 Coexpression,0.5018	GEMIN6
	gene_set_query	1383	ZNF536	0.5021	Enrichr Queries,0.5021	NRN1,DDX11,AURKB
	gene_set_query	1384	NKX11	0.5053	GTEx Coexpression,0.5053	CFAP36
	gene_set_query	1385	MSX2	0.5064	Enrichr Queries,0.5064	EMP1,TGFBI,AURKB
	gene_set_query	1386	DLX3	0.5078	Enrichr Queries,0.5078	EMP1,TGFBI,AURKB
	gene_set_query	1387	BHLHE22	0.508	ARCHS4 Coexpression,0.508	NRN1
	gene_set_query	1388	ZNF135	0.5084	GTEx Coexpression,0.5084	CCDC66
	gene_set_query	1389	ATF7	0.5086	ARCHS4 Coexpression,0.5086	COX7C
	gene_set_query	1390	PHF1	0.509	GTEx Coexpression,0.509	CFAP36
	gene_set_query	1391	ZXDC	0.5096	GTEx Coexpression,0.5096	BEX4
	gene_set_query	1392	ZNF692	0.51	Enrichr Queries,0.51	EMP1,MKI67,AURKB
	gene_set_query	1393	ZNF429	0.5104	ARCHS4 Coexpression,0.5104	SRD5A1
	gene_set_query	1394	SIX1	0.5114	Enrichr Queries,0.5114	EMP1,TGFBI,AURKB
	gene_set_query	1395	ZMAT1	0.5134	GTEx Coexpression,0.5134	CCDC66
	gene_set_query	1396	HAND2	0.514	GTEx Coexpression,0.514	HACD1
	gene_set_query	1397	C11ORF95	0.5146	GTEx Coexpression,0.5146	MPHOSPH8
	gene_set_query	1398	NFIL3	0.515	Enrichr Queries,0.515	EMP1,TGFBI,AURKB
	gene_set_query	1399	ZNF773	0.516	ARCHS4 Coexpression,0.516	SRD5A1
	gene_set_query	1400	ZNF487	0.5166	ARCHS4 Coexpression,0.5166	EFCAB11
	gene_set_query	1401	ZNF8	0.5172	ARCHS4 Coexpression,0.5172	GEMIN6
	gene_set_query	1402	ZNF160	0.5177	GTEx Coexpression,0.5177	FAM111A
	gene_set_query	1403	ZNF621	0.5178	ARCHS4 Coexpression,0.5178	SRD5A1
	gene_set_query	1404	HOXC12	0.5184	ARCHS4 Coexpression,0.5184	CEP55
	gene_set_query	1405	IRX3	0.5207	Enrichr Queries,0.5207	EMP1,TGFBI,AURKB
	gene_set_query	1406	ARID3B	0.5221	GTEx Coexpression,0.5221	CRLF3
	gene_set_query	1407	ZNF629	0.5233	GTEx Coexpression,0.5233	WBP4
	gene_set_query	1408	RORC	0.5242	Enrichr Queries,0.5242	TGFBI,AURKB,PSMB8
	gene_set_query	1409	ZNF528	0.5258	GTEx Coexpression,0.5258	TLX3
	gene_set_query	1410	FOXQ1	0.5271	Enrichr Queries,0.5271	EMP1,TGFBI,AURKB
	gene_set_query	1411	THRB	0.5277	GTEx Coexpression,0.5277	NDUFAF2
	gene_set_query	1412	ZNF2	0.5295	ARCHS4 Coexpression,0.5295	GEMIN6
	gene_set_query	1413	DPF3	0.5302	GTEx Coexpression,0.5302	NDUFB3
	gene_set_query	1414	SREBF1	0.5305	Literature ChIP-seq,0.5305	SRD5A1,DNAJC9,TGFBI,SPDL1,LSM5
	gene_set_query	1415	MEF2D	0.5308	GTEx Coexpression,0.5308	WBP4
	gene_set_query	1416	NFATC4	0.5314	GTEx Coexpression,0.5314	MPHOSPH8
	gene_set_query	1417	IRX1	0.5321	Enrichr Queries,0.5321	NRN1,TGFBI,AURKB
	gene_set_query	1418	TFEB	0.5328	Enrichr Queries,0.5328	CCND3,TGFBI,AURKB
	gene_set_query	1419	ZNF609	0.5332	ARCHS4 Coexpression,0.5332	ANP32A
	gene_set_query	1420	ZNF677	0.5338	ARCHS4 Coexpression,0.5338	GEMIN6
	gene_set_query	1421	SKI	0.5339	GTEx Coexpression,0.5339	TLX3
	gene_set_query	1422	ZNF441	0.5349	Enrichr Queries,0.5349	HMGB2,CKAP2,AURKB
	gene_set_query	1423	HSF4	0.5356	Enrichr Queries,0.5356	NRN1,TGFBI,AURKB
	gene_set_query	1424	ZNF408	0.5358	GTEx Coexpression,0.5358	MXD3
	gene_set_query	1425	ZNF461	0.5399	ARCHS4 Coexpression,0.5399	GEMIN6
	gene_set_query	1426	HAND1	0.5414	GTEx Coexpression,0.5414	HACD1
	gene_set_query	1427	GCM1	0.5418	ARCHS4 Coexpression,0.5418	CCDC58
	gene_set_query	1428	ZNF568	0.5424	ARCHS4 Coexpression,0.5424	GEMIN6
	gene_set_query	1429	ZNF385A	0.5449	Enrichr Queries,0.5449	EMP1,TGFBI,AURKB
	gene_set_query	1430	ZNF705B	0.5455	ARCHS4 Coexpression,0.5455	SRD5A1
	gene_set_query	1431	SEBOX	0.5463	Enrichr Queries,0.5463	CCNB2,CPNE1,AURKB
	gene_set_query	1432	ZNF417	0.5467	ARCHS4 Coexpression,0.5467	TYW5
	gene_set_query	1433	ZNF804B	0.5473	ARCHS4 Coexpression,0.5473	DKC1
	gene_set_query	1434	LMX1B	0.5479	ARCHS4 Coexpression,0.5479	GEMIN6
	gene_set_query	1435	ZIC4	0.5491	ARCHS4 Coexpression,0.5491	BEX4
	gene_set_query	1436	ZNF648	0.5495	GTEx Coexpression,0.5495	GAS2
	gene_set_query	1437	RFX3	0.552	GTEx Coexpression,0.552	CFAP36
	gene_set_query	1438	PRDM2	0.5538	GTEx Coexpression,0.5538	MPHOSPH8
	gene_set_query	1439	OVOL2	0.5541	ARCHS4 Coexpression,0.5541	GINS2
	gene_set_query	1440	ZBTB6	0.5553	ARCHS4 Coexpression,0.5553	ANP32A
	gene_set_query	1441	ZBTB42	0.5563	GTEx Coexpression,0.5563	PDCD2
	gene_set_query	1442	FOXD4L3	0.5565	ARCHS4 Coexpression,0.5565	BEX4
	gene_set_query	1443	ASCL5	0.5588	GTEx Coexpression,0.5588	ENKD1
	gene_set_query	1444	ARID5A	0.559	ARCHS4 Coexpression,0.559	B2M
	gene_set_query	1445	ASH1L	0.5594	GTEx Coexpression,0.5594	PSMB8
	gene_set_query	1446	ZNF821	0.5627	ARCHS4 Coexpression,0.5627	BEX4
	gene_set_query	1447	ETV6	0.5639	ARCHS4 Coexpression,0.5639	FAM111A
	gene_set_query	1448	ZIM2	0.5655	Enrichr Queries,0.5655	DDX11,CPNE1,AURKB
	gene_set_query	1449	KLF14	0.5657	ARCHS4 Coexpression,0.5657	DKC1
	gene_set_query	1450	NKX32	0.567	ARCHS4 Coexpression,0.567	DHFR
	gene_set_query	1451	ATOH1	0.5688	ARCHS4 Coexpression,0.5688	TLX3
	gene_set_query	1452	GLMP	0.5694	ARCHS4 Coexpression,0.5694	TGFBI
	gene_set_query	1453	FIZ1	0.5698	Enrichr Queries,0.5698	CCND3,CPNE1,AURKB
	gene_set_query	1454	ZNF117	0.5706	ARCHS4 Coexpression,0.5706	NPM3
	gene_set_query	1455	ZNF846	0.5725	GTEx Coexpression,0.5725	COX7B2
	gene_set_query	1456	ZNF337	0.5726	Enrichr Queries,0.5726	PRC1,MKI67,AURKB
	gene_set_query	1457	ZNF212	0.5741	Enrichr Queries,0.5741	CPNE1,HMGB2,AURKB
	gene_set_query	1458	TGIF2LY	0.5748	Enrichr Queries,0.5748	TLX3,COX7B2
	gene_set_query	1459	ATF6	0.575	GTEx Coexpression,0.575	MXD3
	gene_set_query	1460	GATAD2B	0.5756	ARCHS4 Coexpression,0.5756	ANP32A
	gene_set_query	1461	ZNF317	0.5756	GTEx Coexpression,0.5756	CFAP36
	gene_set_query	1462	ZNF683	0.5762	Enrichr Queries,0.5762	TGFBI,AURKB
	gene_set_query	1463	ZKSCAN1	0.5763	ENCODE ChIP-seq,0.5763	GTF2A2,COX16,SPAG5,COX17,MRPS31,EMP1,ZCRB1,MAGOHB,AURKB,CENPE,PSMA3,RAD50,TLX3,DKC1,SARNP,UBE2T,TMSB4X,NUSAP1,CDK1,DNAJC9,PFDN4,CRLF3,COX20
	gene_set_query	1464	ZNF608	0.5768	ARCHS4 Coexpression,0.5768	B2M
	gene_set_query	1465	KCMF1	0.578	ARCHS4 Coexpression,0.578	CEP55
	gene_set_query	1466	ZNF540	0.5781	GTEx Coexpression,0.5781	BEX4
	gene_set_query	1467	MECOM	0.5793	Literature ChIP-seq,0.5793	CENPW,ARL6IP1,HAUS3,KIF23,CCDC77,CRLF3,SMC4,B2M,CENPA,MPHOSPH8,PTS
	gene_set_query	1468	ZNF432	0.5806	GTEx Coexpression,0.5806	ENKD1
	gene_set_query	1469	ZNF69	0.5812	Enrichr Queries,0.5812	TGFBI,AURKB
	gene_set_query	1470	NKX61	0.5812	GTEx Coexpression,0.5812	COX20
	gene_set_query	1471	GTF2I	0.5835	ARCHS4 Coexpression,0.5835	ANP32A
	gene_set_query	1472	CEBPD	0.5847	ENCODE ChIP-seq,0.5847	CENPH,DKC1,TMSB4X,NUSAP1,CDCA7,APIP,MRPS31,MRPL39,DNAJC9,CRLF3,COX20
	gene_set_query	1473	SNAPC2	0.586	ARCHS4 Coexpression,0.586	NPM3
	gene_set_query	1474	TLX3	0.5862	Enrichr Queries,0.5862	NRN1,AURKB
	gene_set_query	1475	ZNF549	0.5869	Enrichr Queries,0.5869	TGFBI,COX7C
	gene_set_query	1476	MYT1	0.5881	GTEx Coexpression,0.5881	TLX3
	gene_set_query	1477	SNAI3	0.5912	GTEx Coexpression,0.5912	MXD3
	gene_set_query	1478	FOXD4L6	0.5912	Enrichr Queries,0.5912	TLX3,AURKB
	gene_set_query	1479	ZNF805	0.594	ARCHS4 Coexpression,0.594	KIF20B
	gene_set_query	1480	GATA5	0.594	Enrichr Queries,0.594	TGFBI,AURKB
	gene_set_query	1481	EGR4	0.5949	GTEx Coexpression,0.5949	TLX3
	gene_set_query	1482	LHX1	0.5954	Enrichr Queries,0.5954	TGFBI,AURKB
	gene_set_query	1483	HNF4G	0.596	ReMap ChIP-seq,0.596	SIVA1,TMA7,MRPS31,AURKB,CKS1B
	gene_set_query	1484	ETV3	0.5964	ARCHS4 Coexpression,0.5964	EMP1
	gene_set_query	1485	PITX3	0.5969	Enrichr Queries,0.5969	NRN1,AURKB
	gene_set_query	1486	ZNF385C	0.598	GTEx Coexpression,0.598	HIRIP3
	gene_set_query	1487	ZNF550	0.5986	GTEx Coexpression,0.5986	HAUS3
	gene_set_query	1488	SCRT2	0.6005	GTEx Coexpression,0.6005	TLX3
	gene_set_query	1489	HSFY2	0.6017	GTEx Coexpression,0.6017	TLX3
	gene_set_query	1490	ZNF641	0.6033	Enrichr Queries,0.6033	TGFBI,AURKB
	gene_set_query	1491	DACH1	0.6037	Literature ChIP-seq,0.6037	CCND3,HIRIP3,ARL6IP1,MAGOH,CDCA7,CDK1,NOL7,FBXO5,PTS,COX20
	gene_set_query	1492	HOXD4	0.6047	Enrichr Queries,0.6047	TGFBI,AURKB
	gene_set_query	1493	PAX7	0.6054	Enrichr Queries,0.6054	NRN1,AURKB
	gene_set_query	1494	NPAS4	0.6061	GTEx Coexpression,0.6061	TLX3
	gene_set_query	1495	EMX1	0.6061	Enrichr Queries,0.6061	NRN1,AURKB
	gene_set_query	1496	SIM1	0.61	ARCHS4 Coexpression,0.61	GAS2
	gene_set_query	1497	RHOXF1	0.6111	GTEx Coexpression,0.6111	TLX3
	gene_set_query	1498	TBX1	0.6111	Enrichr Queries,0.6111	TGFBI,AURKB
	gene_set_query	1499	ZNF705G	0.6118	ARCHS4 Coexpression,0.6118	SRD5A1
	gene_set_query	1500	HOXC13	0.6118	Enrichr Queries,0.6118	TGFBI,AURKB
	gene_set_query	1501	SOX21	0.6123	GTEx Coexpression,0.6123	SRD5A1
	gene_set_query	1502	SATB2	0.6125	Enrichr Queries,0.6125	NRN1,AURKB
	gene_set_query	1503	ZBTB7C	0.6129	GTEx Coexpression,0.6129	SRD5A1
	gene_set_query	1504	CSRNP3	0.6142	GTEx Coexpression,0.6142	BEX4
	gene_set_query	1505	ZFPM2	0.6148	GTEx Coexpression,0.6148	TLX3
	gene_set_query	1506	FOXJ3	0.6155	ARCHS4 Coexpression,0.6155	SLIRP
	gene_set_query	1507	ZNF652	0.6159	Literature ChIP-seq,0.6159	CENPE
	gene_set_query	1508	NR1H4	0.6161	ARCHS4 Coexpression,0.6161	CKS1B
	gene_set_query	1509	RAX2	0.6161	Enrichr Queries,0.6161	HMGB2,AURKB
	gene_set_query	1510	ZNF213	0.6185	GTEx Coexpression,0.6185	HIRIP3
	gene_set_query	1511	ZNF646	0.621	GTEx Coexpression,0.621	SWT1
	gene_set_query	1512	PRDM16	0.622	Literature ChIP-seq,0.622	SARNP
	gene_set_query	1513	PRDM6	0.6232	Enrichr Queries,0.6232	NRN1,AURKB
	gene_set_query	1514	FOXI1	0.6239	Enrichr Queries,0.6239	MKI67,AURKB
	gene_set_query	1515	ZBTB7B	0.6259	ARCHS4 Coexpression,0.6259	TAP2
	gene_set_query	1516	HSFX2	0.6265	ARCHS4 Coexpression,0.6265	CDKN2D
	gene_set_query	1517	ZNF705E	0.6271	ARCHS4 Coexpression,0.6271	SRD5A1
	gene_set_query	1518	ETV2	0.628	Literature ChIP-seq,0.628	CCNB2,FAM111A,COX16,GAS2,ARPP19,COX7C
	gene_set_query	1519	ST18	0.6284	ARCHS4 Coexpression,0.6284	BEX4
	gene_set_query	1520	CENPX	0.6291	GTEx Coexpression,0.6291	SRD5A1
	gene_set_query	1521	ZNF653	0.631	GTEx Coexpression,0.631	TLX3
	gene_set_query	1522	CBLL2	0.6314	ARCHS4 Coexpression,0.6314	DKC1
	gene_set_query	1523	ZNF423	0.6316	GTEx Coexpression,0.6316	WBP4
	gene_set_query	1524	MYOG	0.6339	ARCHS4 Coexpression,0.6339	CAPN6
	gene_set_query	1525	SKOR2	0.6366	GTEx Coexpression,0.6366	TLX3
	gene_set_query	1526	ZNF433	0.6368	Enrichr Queries,0.6368	TGFBI,AURKB
	gene_set_query	1527	RXRG	0.6372	GTEx Coexpression,0.6372	DNAJC19
	gene_set_query	1528	PBX1	0.6375	Enrichr Queries,0.6375	EMP1,AURKB
	gene_set_query	1529	ZNF425	0.6378	GTEx Coexpression,0.6378	WBP4
	gene_set_query	1530	BBX	0.6389	Enrichr Queries,0.6389	B2M,AURKB
	gene_set_query	1531	NR1D2	0.6425	Enrichr Queries,0.6425	EMP1,AURKB
	gene_set_query	1532	ZNF827	0.6432	Enrichr Queries,0.6432	EMP1,AURKB
	gene_set_query	1533	ZHX2	0.6443	ARCHS4 Coexpression,0.6443	TAP2
	gene_set_query	1534	MYF6	0.6446	Enrichr Queries,0.6446	EMP1,AURKB
	gene_set_query	1535	ZBTB41	0.6453	GTEx Coexpression,0.6453	TLX3
	gene_set_query	1536	RFX7	0.6468	ARCHS4 Coexpression,0.6468	ANP32A
	gene_set_query	1537	ZNF16	0.648	ARCHS4 Coexpression,0.648	GEMIN6
	gene_set_query	1538	TEAD3	0.6481	Enrichr Queries,0.6481	TGFBI,AURKB
	gene_set_query	1539	SPIC	0.6505	ARCHS4 Coexpression,0.6505	CENPK
	gene_set_query	1540	ZNF444	0.6524	Enrichr Queries,0.6524	MXD3,AURKB
	gene_set_query	1541	ZBTB18	0.6534	GTEx Coexpression,0.6534	TLX3
	gene_set_query	1542	TEF	0.6624	Enrichr Queries,0.6624	TGFBI,AURKB
	gene_set_query	1543	ZNF513	0.6631	Enrichr Queries,0.6631	MXD3,PSMB8
	gene_set_query	1544	SGSM2	0.664	GTEx Coexpression,0.664	BEX4
	gene_set_query	1545	TFE3	0.6646	GTEx Coexpression,0.6646	CCND3
	gene_set_query	1546	PAX3	0.6652	Enrichr Queries,0.6652	NRN1,AURKB
	gene_set_query	1547	NFE4	0.6665	GTEx Coexpression,0.6665	MXD3
	gene_set_query	1548	SREBF2	0.6667	ReMap ChIP-seq,0.6667	SIVA1,TMA7,AURKB,CKS1B
	gene_set_query	1549	CSRNP1	0.6671	ARCHS4 Coexpression,0.6671
	gene_set_query	1550	ZNF497	0.6695	ARCHS4 Coexpression,0.6695
	gene_set_query	1551	ZNF219	0.672	ARCHS4 Coexpression,0.672
	gene_set_query	1552	FOXI2	0.6739	GTEx Coexpression,0.6739	EMP1
	gene_set_query	1553	NKX21	0.6745	GTEx Coexpression,0.6745	KNSTRN
	gene_set_query	1554	MYRFL	0.6751	ARCHS4 Coexpression,0.6751
	gene_set_query	1555	YBX3	0.6763	ARCHS4 Coexpression,0.6763
	gene_set_query	1556	ZNF804A	0.6764	GTEx Coexpression,0.6764	ARL6IP1
	gene_set_query	1557	MAFA	0.6809	Enrichr Queries,0.6809	NRN1,AURKB
	gene_set_query	1558	TET3	0.6812	ARCHS4 Coexpression,0.6812
	gene_set_query	1559	CCDC17	0.682	GTEx Coexpression,0.682	MXD3
	gene_set_query	1560	ATOH7	0.6826	GTEx Coexpression,0.6826	ARL6IP1
	gene_set_query	1561	ZNF710	0.6861	ARCHS4 Coexpression,0.6861
	gene_set_query	1562	ZNF205	0.6866	Enrichr Queries,0.6866	CPNE1,AURKB
	gene_set_query	1563	ZNF552	0.6914	GTEx Coexpression,0.6914	MXD3
	gene_set_query	1564	HSFY1	0.6916	ARCHS4 Coexpression,0.6916
	gene_set_query	1565	SOX5	0.6944	Enrichr Queries,0.6944	DDX11,AURKB
	gene_set_query	1566	MYT1L	0.6945	GTEx Coexpression,0.6945	BEX4
	gene_set_query	1567	SPZ1	0.6966	ARCHS4 Coexpression,0.6966
	gene_set_query	1568	INSM1	0.6973	Enrichr Queries,0.6973	NRN1,AURKB
	gene_set_query	1569	ZNF407	0.6982	GTEx Coexpression,0.6982
	gene_set_query	1570	NKX23	0.6988	GTEx Coexpression,0.6988
	gene_set_query	1571	ISX	0.7038	GTEx Coexpression,0.7038
	gene_set_query	1572	PAX4	0.7051	Enrichr Queries,0.7051	CPNE1,AURKB
	gene_set_query	1573	CPXCR1	0.7113	ARCHS4 Coexpression,0.7113
	gene_set_query	1574	PITX2	0.7123	Enrichr Queries,0.7123	TGFBI,AURKB
	gene_set_query	1575	NR1I3	0.7151	Enrichr Queries,0.7151	CPNE1,AURKB
	gene_set_query	1576	OVOL1	0.7156	ARCHS4 Coexpression,0.7156
	gene_set_query	1577	ZNF460	0.7172	Enrichr Queries,0.7172	EMP1,AURKB
	gene_set_query	1578	LBX2	0.7179	Enrichr Queries,0.7179	TGFBI,AURKB
	gene_set_query	1579	ARID3C	0.7187	GTEx Coexpression,0.7187
	gene_set_query	1580	PRDM4	0.7194	GTEx Coexpression,0.7194
	gene_set_query	1581	NR1I2	0.7208	Enrichr Queries,0.7208	CPNE1,AURKB
	gene_set_query	1582	RREB1	0.7248	ARCHS4 Coexpression,0.7248
	gene_set_query	1583	ZNF41	0.726	ARCHS4 Coexpression,0.726
	gene_set_query	1584	CUX2	0.7273	ARCHS4 Coexpression,0.7273
	gene_set_query	1585	POU6F1	0.7281	GTEx Coexpression,0.7281
	gene_set_query	1586	SETBP1	0.7315	Enrichr Queries,0.7315	EMP1,AURKB
	gene_set_query	1587	ZNF784	0.733	GTEx Coexpression,0.733
	gene_set_query	1588	CAMTA2	0.7337	GTEx Coexpression,0.7337
	gene_set_query	1589	ZNF777	0.7349	GTEx Coexpression,0.7349
	gene_set_query	1590	ZNF235	0.7355	GTEx Coexpression,0.7355
	gene_set_query	1591	POU6F2	0.7377	ARCHS4 Coexpression,0.7377
	gene_set_query	1592	PRR12	0.7386	Enrichr Queries,0.7386	MKI67,AURKB
	gene_set_query	1593	FOXN3	0.7389	ARCHS4 Coexpression,0.7389
	gene_set_query	1594	CASZ1	0.7405	GTEx Coexpression,0.7405
	gene_set_query	1595	PAX2	0.7436	GTEx Coexpression,0.7436
	gene_set_query	1596	BORCS8MEF2B	0.7488	ARCHS4 Coexpression,0.7488
	gene_set_query	1597	ZNF491	0.7586	GTEx Coexpression,0.7586
	gene_set_query	1598	MYCL	0.7617	GTEx Coexpression,0.7617
	gene_set_query	1599	AHDC1	0.7623	GTEx Coexpression,0.7623
	gene_set_query	1600	ZFPM1	0.7635	Enrichr Queries,0.7635	CCND3,AURKB
	gene_set_query	1601	CIC	0.7685	GTEx Coexpression,0.7685
	gene_set_query	1602	LTF	0.7703	ARCHS4 Coexpression,0.7703
	gene_set_query	1603	FBXL19	0.7791	GTEx Coexpression,0.7791
	gene_set_query	1604	ZNF512B	0.7799	Enrichr Queries,0.7799	RAD50,AURKB
	gene_set_query	1605	RLF	0.7878	GTEx Coexpression,0.7878
	gene_set_query	1606	ZNF768	0.7991	ARCHS4 Coexpression,0.7991
	gene_set_query	1607	ZNF439	0.8127	Enrichr Queries,0.8127	AURKB
	gene_set_query	1608	ZNF385B	0.8133	ARCHS4 Coexpression,0.8133
	gene_set_query	1609	CCDC169SOHLH2	0.8206	ARCHS4 Coexpression,0.8206
	gene_set_query	1610	ZNF865	0.8239	GTEx Coexpression,0.8239
	gene_set_query	1611	ZNF737	0.8295	GTEx Coexpression,0.8295
	gene_set_query	1612	ZNF517	0.8323	ARCHS4 Coexpression,0.8323
	gene_set_query	1613	ZXDB	0.8351	GTEx Coexpression,0.8351
	gene_set_query	1614	POU1F1	0.8376	Enrichr Queries,0.8376	AURKB
	gene_set_query	1615	ZNF44	0.8458	ARCHS4 Coexpression,0.8458
	gene_set_query	1616	ZNF580	0.8483	Enrichr Queries,0.8483	AURKB
	gene_set_query	1617	ZNF354C	0.8532	ARCHS4 Coexpression,0.8532
	gene_set_query	1618	FLYWCH1	0.8843	GTEx Coexpression,0.8843
	gene_set_query	1619	ZNF548	0.8855	GTEx Coexpression,0.8855
	gene_set_query	1620	FOXP4	0.8896	Enrichr Queries,0.8896	AURKB
	gene_set_query	1621	ZNF705D	0.8907	ARCHS4 Coexpression,0.8907
	gene_set_query	1622	MYRF	0.9017	ARCHS4 Coexpression,0.9017
	gene_set_query	1623	ZBTB44	0.9023	GTEx Coexpression,0.9023
	gene_set_query	1624	SOX8	0.9081	Enrichr Queries,0.9081	AURKB
	gene_set_query	1625	ZNF148	0.9123	GTEx Coexpression,0.9123
	gene_set_query	1626	CREBL2	0.9217	Enrichr Queries,0.9217	AURKB
	gene_set_query	1627	AEBP1	0.9257	ARCHS4 Coexpression,0.9257
	gene_set_query	1628	MYPOP	0.9639	GTEx Coexpression,0.9639
	gene_set_query	1629	SCRT1	0.965	ARCHS4 Coexpression,0.965
	gene_set_query	1630	CC2D1A	0.9662	ARCHS4 Coexpression,0.9662
	gene_set_query	1631	ZBED6	0.9674	ARCHS4 Coexpression,0.9674
	gene_set_query	1632	NACC2	0.9683	GTEx Coexpression,0.9683

## Sheet: RPIseq
	Input: circTshz2-2 sequence
	acuugaauuuagagucuguguccucuucgccagcuauuguuucuggagaccucugagccgacgacacucgggagaucuccugcuccaccuugcuuugcuggucagccgccauccgggucauguccuucauuuggaagcccaggugagacucuagguggcugauguagguagaggggguucugaacugggacgcacagucacugcaguaaaagauggggugcccuuuguccauguuuuucaggaacuuugucccaccuguuuuccuaagcugguauuugacguuagccagccaguggcugauuguggucauggagaguccggugaacuuggagauuugcauccgcucuugggggcccaggucagaaagcagguauuugcccucugaggucuggaagaggc…
	RPIseq prediction: circTshz2-2-protein interaction
		Protein ID	RF Classifier	SVM Classifier	RF+SVF Average
	BART Prediction TOP 10	>ENSMUST00000108658.9 (TP53) length=390	0.6	0.741	0.6705
		>ENSMUST00000133925.7 (TERF2) length=540	0.75	0.579	0.6645
		>ENSMUST00000017692.14 (SUZ12) length=741	0.95	0.509	0.7295
		>ENSMUST00000009120.7 (GABPA) length=454	0.75	0.425	0.5875
		>ENSMUST00000000724.14 (KAT2B) length=813	0.55	0.739	0.6445
		>ENSMUST00000097911.8 (KDM4A) length=1064	0.6	0.579	0.5895
		>ENSMUST00000023741.15 (KMT2D) length=5588	0.75	0.636	0.693
		>ENSMUST00000021692.8 (YY1) length=414	0.85	0.588	0.719
		>ENSMUST00000113952.9 (WDR5) length=334	0.65	0.685	0.6675
		>ENSMUST00000221536.1 (E2f3) length=340	0.65	0.681	0.6655
		Protein ID	RF Classifier	SVM Classifier	RF+SVF Average
	ChEA3 Prediction TOP 10	>ENSMUST00000144742.5 (CENPA) length=134	0.8	0.856	0.828
		>ENSMUST00000209885.1 (TFDP1) length=410	0.85	0.41	0.63
		>ENSMUST00000119223.1 (E2F8) length=860	0.8	0.484	0.642
		>ENSMUST00000073316.12 (FOXM1) length=757	0.75	0.563	0.6565
		>ENSMUST00000021941.7 (MXD3) length=206	0.6	0.623	0.6115
		>ENSMUST00000030813.9 (CENPS) length=142	0.75	0.388	0.569
		>ENSMUST00000039318.15 (ZNF367) length=485	0.65	0.631	0.6405
		>ENSMUST00000130911.7 (NFYB) length=207	0.85	0.418	0.634
		>ENSMUST00000073781.11 (E2F7) length=904	0.7	0.63	0.665
		>ENSMUST00000100237.3 (TTF1) length=859	0.75	0.635	0.6925
		Protein ID	RF Classifier	SVM Classifier	RF+SVF Average
	TSHZ2 co-factor and RNA-binding protein	>ENSMUST00000109159.2 (TSHZ2) length=1030	0.7	0.62	0.66
		>ENSMUST00000079746.9 (CtBP1) length=441	0.75	0.405	0.5775
		>ENSMUST00000033269.14 (CtBP2) length=445	0.75	0.428	0.589
		>ENSMUST00000115861.8 (CtIP) length=893	0.55	0.833	0.6915
		>ENSMUST00000229854.1 (PCBP2) length=349	0.7	0.418	0.559
		>ENSMUST00000220302.1 (NOVA2) length=492	0.85	0.456	0.653
		>ENSMUST00000030348.5 (MAGOH) length=146	0.8	0.436	0.618
		>ENSMUST00000032307.11 (MAGOHB) length=148	0.8	0.442	0.621
